# Supplementary material for: Calculated hydration free energies become less accurate with increases in molecular weight
Source: PLoS One. 2024 Sep 19;19(9):e0309996. doi: 10.1371/journal.pone.0309996 (PMC11412681; doi:10.1371/journal.pone.0309996)
Supplement: S1 File — For ease of comparison, the parm column gives the molecular ID from the corresponding Matos et al. paper [74], followed by the SMILES, name, the experimental HFE, the experimental uncertainty, the HFE values calculated by Matos et al. and their uncertainties, followed by our results. The ti_A_c_tip3p_gaff2.11 column contains the A_c convergence metric values with GAFF2.11 and TIP3P, the ti_tip3p_gaff2.11 column gives the calculated TI values, and the ti_uncertainty_tip3p_gaff2.11 column contains our error estimates from the calculations. What follows are analogous columns for the calculations with GAFF2.11 and OPC3 and GAFF2.11 with OPC; the GAFF1.81 with TIP3P calculations, followed by the RDKit canonical SMILES, and the RDKit molecular descriptors (their definitions can be found in the RDKit documentation and the references therein), followed by the same descriptors normalized by molecular weight. Finally, the tip3p_errors column lists the errors from the HFE calculations using GAFF2.11 and TIP3P, analogously for opc3_errors and opc_errors; mobley_errors contains the errors from the Matos et al. calculations; the last six columns give the A_c and HFE values from the 3 additional replicas with GAFF2.11 and TIP3P from this work. The author declares that no competing interests exist. (CSV) [file pone.0309996.s006.csv]

parm	SMILES	name	experimental value (kcal/mol)	experimental uncertainty (kcal/mol)	Mobley group calculated value (GAFF) (kcal/mol)	Mobley calculated uncertainty (kcal/mol)	ti_A_c_tip3p_gaff2.11	ti_tip3p_gaff2.11	ti_uncertainty_tip3p_gaff2.11	ti_A_c_opc3_gaff2.11	ti_opc3_gaff2.11	ti_uncertainty_opc3_gaff2.11	ti_A_c_opc_gaff2.11	ti_opc_gaff2.11	ti_uncertainty_opc_gaff2.11	ti_A_c_tip3p_gaff1.81	ti_tip3p_gaff1.81	ti_uncertainty_tip3p_gaff1.81	rdkit_canonical_smiles	MolWt	MolLogP	HeavyAtomMolWt	NumValenceElectrons	NumRadicalElectrons	MaxPartialCharge	MinPartialCharge	MaxAbsPartialCharge	MinAbsPartialCharge	Chi0n	Chi0v	Chi1n	Chi1v	Chi2n	Chi2v	Chi3n	Chi3v	Chi4n	Chi4v	CrippenDescriptors[0]	CrippenDescriptors[1]	FractionCSP3	HallKierAlpha	Kappa1	Kappa2	Kappa3	LabuteASA	NumAliphaticCarbocycles	NumAliphaticHeterocycles	NumAliphaticRings
mobley_1017962	CCCCCC(=O)OC	methyl hexanoate	-2.49	0.6	-3.3	0.03	0.461	-2.817	0.194	0.422	-2.343	0.309	0.352	-2.907	0.226	0.492	-2.952	0.209	CCCCCC(=O)OC	130.187	1.7397	116.075	54	0	0.305001837413301	-0.468995427824413	0.468995427824413	0.305001837413301	6.14492370567392	6.14492370567392	3.37715675270755	3.37715675270755	2.03323939434663	2.03323939434663	1.21212513175258	1.21212513175258	0.621399639913372	0.621399639913372	1.7397	36.158	0.857142857142857	-0.53	8.47	5.60386880856761	5.33932913530288	56.2039710437598	0	0	0
mobley_1019269	CCCCO	butan-1-ol	-4.72	0.6	-3.23	0.03	0.58	-2.97	0.167	0.455	-2.998	0.215	0.532	-5.042	0.198	0.521	-3.441	0.154	CCCCO	74.123	0.7788	64.043	32	0	0.043042283485207	-0.396376752069211	0.396376752069211	0.043042283485207	3.5685339390596	3.5685339390596	2.02333454720339	2.02333454720339	1.07716018834325	1.07716018834325	0.511667273601693	0.511667273601693	0.158113883008419	0.158113883008419	0.7788	21.9938	1	-0.04	4.96	3.96	3.96	32.6283111232154	0	0	0
mobley_1034539	c1cc(c(cc1c2cc(c(c(c2Cl)Cl)Cl)Cl)Cl)Cl	1,2,3,4-tetrachloro-5-(3,4-dichlorophenyl)benzene	-3.04	0.1	-1.08	0.04	0.446	-0.69	0.273	0.347	0.47	0.38	0.374	4.21	0.329	0.365	-0.66	0.264	Clc1ccc(-c2cc(Cl)c(Cl)c(Cl)c2Cl)cc1Cl	360.882	7.274	356.85	94	0	0.07995621051333	-0.082712440236258	0.082712440236258	0.07995621051333	8.57718791481386	13.1127615909246	4.69927755992989	6.96706439798526	3.47678500530141	5.83227880455091	2.33322884283952	4.82367452358823	1.44659622632062	2.65581971063411	7.274	81.938	0	0.18	14.5862278115999	5.6636735958285	2.69713875564581	134.308094686851	0	0	0
mobley_1036761	C1CCC(CC1)N	cyclohexanamine	-4.59	0.6	-3.95	0.03	0.482	-3.176	0.188	0.421	-3.477	0.209	0.374	-5.013	0.237	0.452	-4.016	0.171	NC1CCCCC1	99.177	1.2778	86.073	42	0	0.003877844068942	-0.327711753824255	0.327711753824255	0.003877844068942	4.69023444431199	4.69023444431199	3.14982991426106	3.14982991426106	2.39809009635529	2.39809009635529	1.64982991426106	1.64982991426106	1.13416679217918	1.13416679217918	1.2778	31.0604	1	-0.04	5.10367816091954	2.31410721951466	1.47506275094063	44.8980211432961	1	0	1
mobley_1046331	c1ccc(cc1)OC=O	phenyl formate	-3.82	0.6	-5.44	0.03	0.518	-5.035	0.186	0.389	-3.717	0.231	0.401	-1.702	0.287	0.557	-4.786	0.181	O=COc1ccccc1	122.123	1.2218	116.075	46	0	0.297995963628412	-0.428764617676437	0.428764617676437	0.297995963628412	4.78059819606548	4.78059819606548	2.58621226854592	2.58621226854592	1.52712870464784	1.52712870464784	0.927400451090351	0.927400451090351	0.554618203506969	0.554618203506969	1.2218	33.134	0	-1.31	5.82003901170351	2.86821100401107	1.5671993724979	53.0714125634442	0	0	0
mobley_1075836	CCC(=O)OC	methyl propanoate	-2.93	0.6	-3.65	0.03	0.656	-3.046	0.161	0.531	-3.465	0.178	0.451	-4.677	0.239	0.403	-3.496	0.148	CCC(=O)OC	88.106	0.5694	80.042	36	0	0.304720731440924	-0.469002950283005	0.469002950283005	0.304720731440924	4.02360336211427	4.02360336211427	1.87715675270755	1.87715675270755	0.929686003753351	0.929686003753351	0.516346035225553	0.516346035225553	0.144337567297406	0.144337567297406	0.5694	22.307	0.75	-0.53	5.47	2.69371364653244	1.75818443804035	37.10914470057	0	0	0
mobley_1079207	c1cc(cc(c1)Cl)Cl	1,3-dichlorobenzene	-0.98	0.6	-0.11	0.03	0.584	0.48	0.159	0.463	0.68	0.263	0.424	-0.876	0.29	0.557	1.21	0.22	Clc1cccc(Cl)c1	147.004	2.9934	142.972	42	0	0.042029910597632	-0.08428890788646	0.08428890788646	0.042029910597632	4.06533002277696	5.57718791481387	2.19933167805515	2.9552606240736	1.43989010416593	2.3127616651099	0.786663948914156	1.25685815448963	0.459914228892247	0.896338199821115	2.9934	36.462	0	-0.2	5.92820512820513	2.38184089962516	1.39142024156601	58.0379355732603	0	0	0
mobley_1107178	CCI	iodoethane	-0.74	0.6	-0.61	0.02	0.563	-0.517	0.148	0.631	0.35	0.223	0.52	0.05	0.179	0.761	-0.58	0.136	CCI	155.966	1.4413	150.926	20	0	-0.003318429251283	-0.086675952194542	0.086675952194542	0.003318429251283	2.08507125419577	4.2425695453721	0.974368023098971	2.49994969518814	0.267261241912424	1.79284291400159	0	0	0	0	1.4413	24.561	1	0.73	3.73	2.73	2.73	34.3660312632698	0	0	0
mobley_1139153	CC(C)CC(C)(C)C	2,2,4-trimethylpentane	2.89	0.6	2.54	0.03	0.461	3.01	0.199	0.481	3.33	0.297	0.445	0.61	0.221	0.505	3.39	0.201	CC(C)CC(C)(C)C	114.232	3.0786	96.088	50	0	-0.038018218252164	-0.062753721607596	0.062753721607596	0.038018218252164	6.78445705037617	6.78445705037617	3.41650221943639	3.41650221943639	4.15863116712911	4.15863116712911	1.02062072615966	1.02062072615966	1.22474487139159	1.22474487139159	3.0786	38.91	1	0	8	2.52	6	53.2938458286058	0	0	0
mobley_1144156	CCOCC	ethoxyethane	-1.59	0.6	-0.62	0.02	0.641	-0.762	0.146	0.522	-0.819	0.207	0.438	-1.122	0.225	0.516	-0.251	0.157	CCOCC	74.123	1.0428	64.043	32	0	0.043708412524693	-0.382025835782642	0.382025835782642	0.043708412524693	3.82246185283696	3.82246185283696	1.99156383156272	1.99156383156272	0.781474414421557	0.781474414421557	0.408248290463863	0.408248290463863	0.204124145231931	0.204124145231931	1.0428	22.167	1	-0.04	4.96	3.96	3.96	32.9476226005263	0	0	0
mobley_1160109	C[C@@H]1CC[C@H](CC1=O)C(=C)C	(2R,5R)-2-methyl-5-(1-methylethenyl)-cyclohexanone	-3.75	0.21	-3.34	0.03	0.447	-2.767	0.202	0.334	-1.841	0.289	0.464	-3.361	0.325	0.372	-2.927	0.218	C=C(C)[C@@H]1CC[C@@H](C)C(=O)C1	152.237	2.5678	136.109	62	0	0.13579651142146	-0.299390758658167	0.299390758658167	0.13579651142146	7.39137595358931	7.39137595358931	4.29067633618932	4.29067633618932	3.69211092291795	3.69211092291795	2.64229478565179	2.64229478565179	1.57890026376879	1.57890026376879	2.5678	46.326	0.7	-0.59	8.50606147934678	3.20518907228142	1.91870795998783	68.4898179717293	1	0	1
mobley_1178614	c1ccc(c(c1)O)Cl	2-chlorophenol	-4.55	0.6	-3.32	0.04	0.522	-2.623	0.175	0.408	-2.374	0.29	0.479	-1.302	0.278	0.551	-2.916	0.258	Oc1ccccc1Cl	128.558	2.0456	123.518	42	0	0.133666612751689	-0.506395631398309	0.506395631398309	0.133666612751689	4.13457914526769	4.89050809128614	2.23993930344422	2.61790377645345	1.45141155450677	1.85861168124738	0.852452786658065	1.17206531491866	0.451728836547278	0.58746221212748	2.0456	33.1168	0	-0.69	5.44679890560876	2.05266954789152	0.927965287531716	52.5289030985747	0	0	0
mobley_1189457	CSc1ccccc1	methylsulfanylbenzene	-2.73	0.6	-1.32	0.03	0.505	-1.431	0.173	0.43	-0.263	0.238	0.471	-0.127	0.246	0.534	-0.649	0.175	CSc1ccccc1	124.208	2.4085	116.144	42	0	0.006906893238164	-0.129601826214669	0.129601826214669	0.006906893238164	4.79499963641199	5.61149621733972	2.52305603821875	3.74780090961034	1.51717667481707	2.39682948607197	0.978907425565443	1.72247747333238	0.556577991307529	0.985878358547115	2.4085	38.223	0.142857142857143	-0.43	5.70210039630119	2.77532671431236	1.27017546560623	53.9194552592588	0	0	0
mobley_1199854	CCCI	1-iodopropane	-0.53	0.6	-0.44	0.02	0.612	-0.107	0.145	0.601	0.51	0.225	0.48	0.04	0.223	0.649	0.35	0.145	CCCI	169.993	1.8314	162.937	26	0	-0.000735305872469	-0.08638675432045	0.08638675432045	0.000735305872469	2.79217803538232	4.94967632655864	1.47436802309897	2.99994969518814	0.688982236504613	1.76773138209277	0.188982236504614	1.26773138209277	0	0	1.8314	29.178	1	0.73	4.73	3.73	2.73	40.7309733776664	0	0	0
mobley_1231151	CC(C)Cl	2-chloropropane	-0.25	0.6	0.83	0.02	0.624	1.05	0.142	0.58	1.5	0.192	0.518	0.13	0.164	0.691	1.4	0.133	CC(C)Cl	78.542	1.6336	71.486	26	0	0.027912830653051	-0.123611770988703	0.123611770988703	0.027912830653051	2.95531474219885	3.71124368821731	1.37291842861524	1.80935420908723	1.01378604966161	1.88665761060558	0	0	0	0	1.6336	20.989	1	0.29	4.29	1.59395136778116	45.3125921521998	31.7724014835044	0	0	0
mobley_1235151	CCCCC[N+](=O)[O-]	1-nitropentane	-2.82	0.6	-1.32	0.03	0.542	-0.201	0.182	0.551	0.75	0.274	0.423	0.3	0.199	0.629	-0.991	0.19	CCCCC[N+](=O)[O-]	117.148	1.4533	106.06	48	0	0.203418132117738	-0.264548657833049	0.264548657833049	0.203418132117738	5.09213730117387	5.09213730117387	2.8884829188735	2.8884829188735	1.76344806793368	1.76344806793368	0.944241459436748	0.944241459436748	0.49090284374857	0.49090284374857	1.4533	31.3864	1	-0.6	7.4	4.55625	5.4	48.8519952079158	0	0	0
mobley_1244778	C1CCCC(CC1)O	cycloheptanol	-5.48	0.6	-4.34	0.03	0.488	-3.681	0.199	0.381	-3.279	0.311	0.398	-5.548	0.226	0.512	-4.105	0.197	OC1CCCCCC1	114.188	1.7015	100.076	48	0	0.053984774744261	-0.393131382468034	0.393131382468034	0.053984774744261	5.26720455180887	5.26720455180887	3.57469547067489	3.57469547067489	2.64538733782764	2.64538733782764	1.82469547067489	1.82469547067489	1.25781541291536	1.25781541291536	1.7015	33.7088	1	-0.04	6.08562814070352	3.07953922193877	1.82639030612245	50.717306312876	1	0	1
mobley_1261349	CC(C)(C)C	neopentane	2.51	0.6	2.51	0.02	0.612	2.31	0.145	0.578	2.99	0.195	0.583	2.09	0.202	0.584	3.07	0.148	CC(C)(C)C	72.151	2.0524	60.055	32	0	-0.041101548149035	-0.060438148494705	0.060438148494705	0.041101548149035	4.5	4.5	2	2	3	3	0	0	0	0	2.0524	25.129	1	0	5	1	0	34.199019485416	0	0	0
mobley_1278715	C(C(Cl)(Cl)Cl)(Cl)(Cl)Cl	hexachloroethane	-0.64	0.1	0.89	0.03	0.651	1.27	0.191	0.498	1.46	0.28	0.473	2.02	0.24	0.576	1.72	0.2	ClC(Cl)(Cl)C(Cl)(Cl)Cl	236.74	3.7268	236.74	50	0	0.236391438360427	-0.078797146120142	0.236391438360427	0.078797146120142	3.26778683805536	7.80336051416609	1.38389341902768	3.65168025708304	0.995518138085269	5.55798298568438	0.321428571428571	2.89285714285714	0	0	3.7268	40.58	1	1.74	9.74	2.77344711199252	3.0482612902219	76.9237905035162	0	0	0
mobley_129464	CCCCOCCCC	1-butoxybutane	-0.83	0.6	0.14	0.03	0.466	0.33	0.198	0.45	1.34	0.355	0.387	1.2	0.318	0.446	0.55	0.195	CCCCOCCCC	130.231	2.6032	112.087	56	0	0.046543272315233	-0.381452814593326	0.381452814593326	0.046543272315233	6.65088897758315	6.65088897758315	3.99156383156272	3.99156383156272	2.31947921688234	2.31947921688234	1.28445705037617	1.28445705037617	0.59486135244271	0.59486135244271	2.6032	40.635	1	-0.04	8.96	7.96	7.96	58.4073910581127	0	0	0
mobley_1323538	CCOP(=O)(OCC)OCC	triethylphosphate	-7.5	0.2	-10.25	0.04	0.452	-11.75	0.216	0.264	-12.09	0.292	0.298	-16.23	0.285	0.272	-10.68	0.209	CCOP(=O)(OCC)OCC	182.156	2.204	167.036	68	0	0.474248047705051	-0.287168355246114	0.474248047705051	0.287168355246114	7.20152710091505	8.09595429191497	3.7176424906843	5.17823597736475	1.70053733390514	3.36956119414654	0.861639983645999	2.584919950938	0.586145047900246	1.75843514370074	2.204	42.4845	1	0.11	11.11	5.7213645832552	4.53424077118568	67.4542079628083	0	0	0
mobley_1328465	C(C(Cl)Cl)Cl	1,1,2-trichloroethane	-1.99	0.6	-0.38	0.03	0.543	0.06	0.148	0.478	0.35	0.204	0.445	-1.932	0.218	0.627	0.33	0.166	ClCC(Cl)Cl	133.405	2.0289	130.381	32	0	0.120828725015944	-0.12377171147588	0.12377171147588	0.120828725015944	2.41835046940386	4.68613730745922	1.11194531284827	2.51933935761709	0.545388659770508	2.13103763861692	0.116642368703961	1.04978131833565	0	0	2.0289	26.214	1	0.87	5.87	3.07533880903491	4.87	46.0139918228712	0	0	0
mobley_1328936	COC(=O)c1ccc(cc1)[N+](=O)[O-]	methyl 4-nitrobenzoate	-6.88	0.6	-6.59	0.03	0.468	-4.832	0.193	0.332	-3.42	0.296	0.342	-3.833	0.306	0.365	-6.149	0.219	COC(=O)c1ccc([N+](=O)[O-])cc1	181.147	1.3814	174.091	68	0	0.337350010378011	-0.465417475771474	0.465417475771474	0.337350010378011	6.88960783411392	6.88960783411392	3.47661895539374	3.47661895539374	2.29556543322422	2.29556543322422	1.49922088831578	1.49922088831578	0.837080151000062	0.837080151000062	1.3814	44.4359	0.125	-1.91	9.18017132551849	3.661343311898	2.01795313402889	74.0893304003406	0	0	0
mobley_1352110	CCCCN(CC)C(=O)SCCC	pebulate	-3.64	1.93	-4.57	0.04	0.376	-4.617	0.237	0.387	-4.754	0.336	0.228	-5.485	0.329	0.362	-4.078	0.256	CCCCN(CC)C(=O)SCCC	203.351	3.3716	182.183	78	0	0.28111747634732	-0.33388830354775	0.33388830354775	0.28111747634732	9.00635086354697	9.8228474444747	5.17430609840197	6.15990465805546	3.04759174982463	4.09375602738503	1.85116563137423	2.96868753188852	1.00813402284607	1.78983931795502	3.3716	60.3	0.9	-0.18	12.82	8.41968701400162	5.96793887086607	86.0681958530114	0	0	0
mobley_1363784	Cc1cc(cnc1)C	3,5-dimethylpyridine	-4.84	0.6	-2.87	0.03	0.553	-2.823	0.187	0.373	-2.172	0.232	0.428	-0.603	0.258	0.466	-2.503	0.177	Cc1cncc(C)c1	107.156	1.69844	98.084	42	0	0.029674690139958	-0.264181802251983	0.264181802251983	0.029674690139958	5.17926440306884	5.17926440306884	2.67109831787357	2.67109831787357	2.03964152725714	2.03964152725714	1.01168308800861	1.01168308800861	0.706057650353905	0.706057650353905	1.69844	33.711	0.285714285714286	-0.85	5.28986013986014	1.94826211591866	1.059403087581	49.3809353292367	0	0	0
mobley_1396156	c1(c(c(c(c(c1Cl)Cl)Cl)Cl)Cl)N(=O)=O	pentachloronitrobenzene	-5.22	0.25	-1.28	0.04	0.54	0.25	0.238	0.473	1.04	0.362	0.388	-1.401	0.25	0.503	-0.224	0.229	O=[N+]([O-])c1c(Cl)c(Cl)c(Cl)c(Cl)c1Cl	295.336	4.8618	295.336	76	0	0.308987843523025	-0.25821512535158	0.308987843523025	0.25821512535158	6.15353254147382	9.93317727156609	3.03366635194316	4.92348871698929	2.17562776535809	4.06545013040423	1.36920574430157	3.62600492062749	0.753609428085022	2.02002212811645	4.8618	58.1464	0	0.07	12.1410732054016	4.28904948114057	1.87723086679962	103.600709976405	0	0	0
mobley_1417007	C1C=CC[C@@H]2[C@@H]1C(=O)N(C2=O)SC(Cl)(Cl)Cl	captan	-9.01	1.93	-8.72	0.04	0.343	-7.805	0.248	0.287	-7.335	0.359	0.281	-5.887	0.394	0.393	-8.014	0.259	O=C1[C@@H]2CC=CC[C@H]2C(=O)N1SC(Cl)(Cl)Cl	300.594	2.9135	292.53	88	0	0.256394464374705	-0.273107651558233	0.273107651558233	0.256394464374705	8.02946652505083	11.1137499440339	4.68611702425639	6.59340710541805	3.66367593900445	7.77732441034043	2.66192537509811	4.03246794132186	1.9633510697664	3.24216191795618	2.9135	65.088	0.555555555555556	0.1	12.5541568345816	4.40690976350905	2.3482895158238	112.208686690689	1	1	2
mobley_1424265	Cc1cccc(c1)C	m-xylene	-0.83	0.6	-0.7	0.03	0.486	-1.148	0.177	0.404	-0.185	0.243	0.317	-3.868	0.233	0.568	-0.16	0.174	Cc1cccc(C)c1	106.168	2.30344	96.088	42	0	-0.039764605048947	-0.061740871426773	0.061740871426773	0.039764605048947	5.3094010767585	5.3094010767585	2.82136720504592	2.82136720504592	2.1581548620732	2.1581548620732	1.17357531405456	1.17357531405456	0.807015524534935	0.807015524534935	2.30344	35.916	0.25	-0.78	5.35850415512465	1.99374471228726	1.09353720338225	50.1612873482902	0	0	0
mobley_1449384	Cc1ccc(cc1)C(C)C	1-isopropyl-4-methyl-benzene	-0.68	0.6	-0.46	0.03	0.47	-0.46	0.197	0.399	-0.158	0.26	0.421	0.61	0.289	0.456	0.27	0.196	Cc1ccc(C(C)C)cc1	134.222	3.11842	120.11	54	0	-0.021882053067444	-0.059041992196887	0.059041992196887	0.021882053067444	6.88675134594813	6.88675134594813	3.76474287801998	3.76474287801998	3.06538414090221	3.06538414090221	1.74401693585629	1.74401693585629	0.951353091832342	0.951353091832342	3.11842	45.268	0.4	-0.78	7.32845986984816	2.86948395616641	1.59828806580595	62.8911715770834	0	0	0
mobley_1469079	c1ccc2c(c1)Oc3cc(c(cc3O2)Cl)Cl	2,3-dichlorodibenzo-p-dioxin	-3.56	1	-3.59	0.04	0.495	-2.045	0.226	0.354	-0.342	0.377	0.371	-0.791	0.352	0.473	-2.65	0.246	Clc1cc2c(cc1Cl)Oc1ccccc1O2	253.084	4.8914	247.036	80	0	0.171247104076857	-0.449455570093869	0.449455570093869	0.171247104076857	8.03652714208394	9.54838503412085	4.67651186150583	5.43244080752429	3.36391113439977	4.17831138788098	2.27563107109475	2.99778113728102	1.52558402729033	1.8328889981638	4.8914	63.052	0	-1.38	9.81837349633124	3.57865407648739	1.50756550890185	102.316289084809	0	1	1
mobley_1502181	CCCCCCCC(=O)C	nonan-2-one	-2.49	0.6	-2.56	0.03	0.413	-2.039	0.206	0.331	-2.09	0.324	0.279	1.61	0.363	0.419	-1.893	0.22	CCCCCCCC(C)=O	142.242	2.9359	124.098	60	0	0.129339950282265	-0.300031023494696	0.300031023494696	0.129339950282265	7.15088897758315	7.15088897758315	4.26478431701175	4.26478431701175	2.86622866549571	2.86622866549571	1.63239215850588	1.63239215850588	0.977498869538614	0.977498869538614	2.9359	44.057	0.888888888888889	-0.33	9.67	6.78534025374856	7.67	63.8203100430462	0	0	0
mobley_1520842	Cc1ccncc1	4-methylpyridine	-4.93	0.6	-3.34	0.03	0.543	-3.6	0.168	0.433	-2.68	0.269	0.461	-4.364	0.218	0.452	-3.172	0.16	Cc1ccncc1	93.129	1.39002	86.073	36	0	0.026993004823426	-0.264716634474113	0.264716634474113	0.026993004823426	4.25661467225846	4.25661467225846	2.26041471535061	2.26041471535061	1.52456386468958	1.52456386468958	0.846987214727969	0.846987214727969	0.426449746720311	0.426449746720311	1.39002	28.974	0.166666666666667	-0.85	4.31260162601626	1.73496748007238	0.999576996430143	43.0159932148401	0	0	0
mobley_1527293	C[C@@H](c1ccc(c(c1)F)c2ccccc2)C(=O)O	flurbiprofen	-8.42	0.16	-13.95	0.05	0.351	-9.826	0.266	0.258	-8.454	0.339	0.353	-15.25	0.303	0.31	-10.05	0.266	C[C@H](C(=O)O)c1ccc(-c2ccccc2)c(F)c1	244.265	3.6808	231.161	92	0	0.310187148494159	-0.480788492098279	0.480788492098279	0.310187148494159	9.92957878167968	9.92957878167968	5.67013119210132	5.67013119210132	4.1652345741536	4.1652345741536	2.94836132619115	2.94836132619115	1.79509756293946	1.79509756293946	3.6808	67.8868	0.133333333333333	-2.16	12.3009542938711	5.00142290887798	2.39903950097655	104.704614923917	0	0	0
mobley_1563176	CCCCS	butane-1-thiol	-0.99	0.6	-0.17	0.02	0.53	-0.132	0.156	0.425	0.48	0.229	0.374	0.07	0.229	0.558	0.04	0.15	CCCCS	90.191	1.7163	80.111	32	0	-0.009801490450562	-0.179364079376773	0.179364079376773	0.009801490450562	3.5685339390596	4.46296113005952	2.02333454720339	2.65579007923706	1.07716018834325	1.52437378384321	0.511667273601693	0.827895039618531	0.158113883008419	0.474341649025257	1.7163	28.761	1	0.35	5.35	4.35	4.35	38.9891440344211	0	0	0
mobley_1571523	Cc1cccc(c1C)O	2,3-dimethylphenol	-6.16	0.6	-5.15	0.03	0.414	-4.708	0.212	0.428	-4.336	0.23	0.384	-3.278	0.221	0.47	-4.91	0.188	Cc1cccc(O)c1C	122.167	2.00904	112.087	48	0	0.118245005170759	-0.507676816126004	0.507676816126004	0.118245005170759	5.67926440306884	5.67926440306884	2.96762373360627	2.96762373360627	2.2190365360014	2.2190365360014	1.57603682251791	1.57603682251791	0.735607771424798	0.735607771424798	2.00904	37.5808	0.25	-0.98	6.14468827930175	2.09491740804543	1.04357238420863	54.9555211004862	0	0	0
mobley_1592519	CCCCCC(=O)OCC	ethyl hexanoate	-2.23	0.6	-2.93	0.03	0.523	-2.241	0.195	0.456	-3.392	0.271	0.398	-0.382	0.332	0.499	-3.113	0.22	CCCCCC(=O)OCC	144.214	2.1298	128.086	60	0	0.305267424215928	-0.465969207883271	0.465969207883271	0.305267424215928	6.85203048686046	6.85203048686046	3.96469037802504	3.96469037802504	2.26212795100691	2.26212795100691	1.28977943613409	1.28977943613409	0.752493988660954	0.752493988660954	2.1298	40.775	0.875	-0.53	9.47	6.58806375442739	5.60386880856761	62.5689131581564	0	0	0
mobley_1615431	CC(C)OC(C)C	2-isopropoxypropane	-0.53	0.6	-0.18	0.03	0.498	-0.061	0.179	0.423	-0.619	0.241	0.407	-0.47	0.32	0.594	-0.122	0.162	CC(C)OC(C)C	102.177	1.8198	88.065	44	0	0.052185621038162	-0.376143675945814	0.376143675945814	0.052185621038162	5.56294882884312	5.56294882884312	2.78080559754954	2.78080559754954	2.23359234344927	2.23359234344927	0.544331053951818	0.544331053951818	0.544331053951818	0.544331053951818	1.8198	31.357	1	-0.04	6.96	3.02685163165544	5.96	45.6775068293195	0	0	0
mobley_1636752	CO	methanol	-5.1	0.6	-3.49	0.02	0.666	-3.207	0.111	0.521	-2.791	0.167	0.593	-3.762	0.144	0.58	-3.937	0.113	CO	32.042	-0.3915	28.01	14	0	0.031940683717728	-0.399630243557307	0.399630243557307	0.031940683717728	1.44721359549996	1.44721359549996	0.447213595499958	0.447213595499958	0	0	0	0	0	0	-0.3915	8.1428	1	-0.04	1.96	0.960000000000002	-27.04	13.5334847800256	0	0	0
mobley_1650157	CC(C)(C)O	2-methylpropan-2-ol	-4.47	0.6	-3.29	0.03	0.564	-2.813	0.152	0.504	-3.183	0.23	0.415	-6.357	0.191	0.508	-3.641	0.162	CC(C)(C)O	74.123	0.7772	64.043	32	0	0.056325853410659	-0.390760087907981	0.390760087907981	0.056325853410659	3.94721359549996	3.94721359549996	1.72360679774998	1.72360679774998	2.17082039324994	2.17082039324994	0	0	0	0	0.7772	21.9718	1	-0.04	4.96	0.976756001981893	9507.96	32.6283111232154	0	0	0
mobley_1659169	C1COCCN1	morpholine	-7.17	0.6	-6.12	0.03	0.497	-6.649	0.158	0.403	-7.507	0.252	0.415	-6.58	0.252	0.52	-6.622	0.172	C1COCCN1	87.122	-0.3938	78.05	36	0	0.059108072245581	-0.378812513579718	0.378812513579718	0.059108072245581	3.73667541521005	3.73667541521005	2.28445705037617	2.28445705037617	1.36237243569579	1.36237243569579	0.846352670420018	0.846352670420018	0.515737207210779	0.515737207210779	-0.3938	23.6887	1	-0.08	4.08891891891892	2.15721694667641	0.953692476260044	37.4916536306051	0	1	1
mobley_1662128	CCC=C	but-1-ene	1.38	0.6	2.37	0.02	0.655	2.42	0.138	0.518	2.48	0.175	0.507	1.35	0.151	0.563	2.96	0.122	C=CCC	56.108	1.5824	48.044	24	0	-0.038200393605487	-0.103093227121161	0.103093227121161	0.038200393605487	2.99156383156272	2.99156383156272	1.52360336211427	1.52360336211427	0.696923425058676	0.696923425058676	0.288675134594813	0.288675134594813	0	0	1.5824	20.488	0.5	-0.26	3.74	2.74	1.74	27.1444743388351	0	0	0
mobley_1674094	CCCCC#C	hex-1-yne	0.29	0.6	0.55	0.02	0.601	0.98	0.14	0.464	1.93	0.218	0.435	-0.683	0.216	0.517	1.09	0.147	C#CCCCC	82.146	1.8098	72.066	34	0	0.008590856339666	-0.120109317168075	0.120109317168075	0.008590856339666	4.19867061274927	4.19867061274927	2.34933530637463	2.34933530637463	1.30767753582521	1.30767753582521	0.674667653187317	0.674667653187317	0.278838767912603	0.278838767912603	1.8098	28.358	0.666666666666667	-0.44	5.56	4.56	3.56	39.5631869916719	0	0	0
mobley_1708457	CS(=O)(=O)C	methylsulfonylmethane	-10.08	0.6	-10.56	0.03	0.436	-11.3	0.167	0.411	-10.3	0.165	0.446	-11.94	0.231	0.544	-11.33	0.142	CS(C)(=O)=O	94.135	-0.3392	88.087	32	0	0.144104177445243	-0.2294144591416	0.2294144591416	0.144104177445243	3.22474487139159	4.04124145231932	1.14982991426106	3.44948974278318	1.14295633887451	3.42886901662352	0	0	0	0	-0.3392	20.7678	1	-0.05	4.95	0.970973095120401	6007.94999999999	31.7295915240128	0	0	0
mobley_1717215	COC=O	methyl formate	-2.78	0.6	-4.03	0.02	0.601	-3.409	0.129	0.627	-3.199	0.195	0.579	-2.923	0.179	0.63	-4.23	0.12	COC=O	60.052	-0.2108	56.02	24	0	0.292299261188682	-0.471221446513243	0.471221446513243	0.292299261188682	2.39384685011735	2.39384685011735	0.879652811254895	0.879652811254895	0.331927305260454	0.331927305260454	0.096225044864938	0.096225044864938	0	0	-0.2108	13.073	0.5	-0.53	3.47	2.47	1.47	24.3792604717768	0	0	0
mobley_1722522	CCCC(=O)OCC	ethyl butanoate	-2.49	0.6	-3.38	0.03	0.423	-2.766	0.208	0.37	-2.598	0.272	0.358	-2.639	0.293	0.444	-2.986	0.175	CCCC(=O)OCC	116.16	1.3496	104.064	48	0	0.305256805617709	-0.465969334518268	0.465969334518268	0.305256805617709	5.43781692448737	5.43781692448737	2.96469037802504	2.96469037802504	1.55502116982037	1.55502116982037	0.759449350244183	0.759449350244183	0.437280566595479	0.437280566595479	1.3496	31.541	0.833333333333333	-0.53	7.47	4.62455950540958	3.65281535648994	49.8390289293632	0	0	0
mobley_1723043	C1(C(C(C1(F)F)(F)F)(F)F)(F)F	octafluorocyclobutane	3.43	0.03	3.08	0.03	0.5	1.77	0.165	0.5	1.54	0.231	0.559	2.29	0.213	0.593	3.56	0.165	FC1(F)C(F)(F)C(F)(F)C1(F)F	200.028	2.5412	200.028	72	0	0.384503847662006	-0.192251923831003	0.384503847662006	0.192251923831003	5.02371578407382	5.02371578407382	2.51185789203691	2.51185789203691	2.29757217775119	2.29757217775119	1.57735751744703	1.57735751744703	0.726178758723513	0.726178758723513	2.5412	19.788	1	-0.56	9.52741258741259	1.69328192524083	0.535389021090553	60.1525294409	1	0	1
mobley_1728386	c1ccc(cc1)C(=O)N	benzamide	-11	0.2	-10.41	0.03	0.406	-9.642	0.176	0.413	-10.19	0.28	0.434	-8.477	0.284	0.51	-10.6	0.166	NC(=O)c1ccccc1	121.139	0.7855	114.083	46	0	0.248195114245648	-0.365599511632213	0.365599511632213	0.248195114245648	4.87234990560162	4.87234990560162	2.6534828823497	2.6534828823497	1.73027617389557	1.73027617389557	1.05830686521306	1.05830686521306	0.602419279161589	0.602419279161589	0.7855	34.9599	0	-1.31	5.82003901170351	2.30676363555036	1.28770503193581	53.2977580309501	0	0	0
mobley_172879	c1ccc2c(c1)Oc3ccccc3O2	dibenzo-p-dioxin	-3.15	0.1	-4.9	0.02	0.449	-2.906	0.2	0.375	-2.302	0.314	0.335	2.6	0.284	0.414	-2.959	0.206	c1ccc2c(c1)Oc1ccccc1O2	184.194	3.5846	176.13	68	0	0.169650928398317	-0.449513933135874	0.449513933135874	0.169650928398317	7.43529873444473	7.43529873444473	4.47119711930698	4.47119711930698	3.09759425126262	3.09759425126262	2.13814992801418	2.13814992801418	1.47453078070237	1.47453078070237	3.5846	53.032	0	-1.96	7.4444123018482	2.77102896004398	1.04355310632254	81.7097566310455	0	1	1
mobley_1733799	c1cc(ccc1O)Br	4-bromophenol	-5.85	0.83	-5.83	0.03	0.484	-5.02	0.208	0.409	-4.23	0.261	0.415	-5.088	0.256	0.55	-5.597	0.181	Oc1ccc(Br)cc1	173.009	2.1547	167.969	42	0	0.115154153579009	-0.507965628687595	0.507965628687595	0.115154153579009	4.13457914526769	5.72057568438239	2.23395623930051	3.02695450885786	1.47641677998315	2.39209230877484	0.826626202296146	1.35529171533438	0.441090878925851	0.705423635444968	2.1547	35.8068	0	-0.5	5.63333333333333	2.1786703601108	1.23407202216067	56.0931844773343	0	0	0
mobley_1735893	CCCCCC(=O)O	hexanoic acid	-6.21	0.6	-7.88	0.03	0.414	-8.156	0.206	0.44	-6.089	0.294	0.384	-7.07	0.315	0.417	-8.246	0.221	CCCCCC(=O)O	116.16	1.6513	104.064	48	0	0.302839555089209	-0.481230389789036	0.481230389789036	0.302839555089209	5.18388901071001	5.18388901071001	2.98839111476173	2.98839111476173	1.8508453244099	1.8508453244099	0.994195557380866	0.994195557380866	0.526225725152912	0.526225725152912	1.6513	31.7778	0.833333333333333	-0.53	7.47	4.62455950540958	5.47	49.5197174520524	0	0	0
mobley_1743409	CCOC(=O)CCC(=O)OCC	diethyl butanedioate	-5.71	0.6	-8.68	0.05	0.384	-7.619	0.211	0.357	-7.637	0.281	0.326	-7.512	0.269	0.434	-8.376	0.253	CCOC(=O)CCC(=O)OCC	174.196	0.8928	160.084	70	0	0.305860439215556	-0.465957751200754	0.465957751200754	0.305860439215556	7.46142028660164	7.46142028660164	4.01516719367699	4.01516719367699	2.11004233964073	2.11004233964073	1.14389870048837	1.14389870048837	0.670436987959028	0.670436987959028	0.8928	42.5	0.75	-1.06	10.94	6.63783997139124	5.70434461902198	71.8439804877071	0	0	0
mobley_1755375	Cc1cccc(c1O)C	2,6-dimethylphenol	-5.26	0.6	-4.31	0.03	0.403	-4.066	0.169	0.449	-2.705	0.282	0.416	-5.853	0.287	0.491	-3.897	0.172	Cc1cccc(C)c1O	122.167	2.00904	112.087	48	0	0.120883845812332	-0.507407375614087	0.507407375614087	0.120883845812332	5.67926440306884	5.67926440306884	2.96762373360627	2.96762373360627	2.24041562459763	2.24041562459763	1.43949389965084	1.43949389965084	0.805660823574681	0.805660823574681	2.00904	37.5808	0.25	-0.98	6.14468827930175	2.09491740804543	1.04357238420863	54.9555211004862	0	0	0
mobley_1760914	Cc1ccccc1Cl	1-chloro-2-methyl-benzene	-1.14	0.6	-0.47	0.03	0.595	-0.056	0.171	0.469	0.3	0.225	0.46	0.27	0.215	0.592	-0.055	0.186	Cc1ccccc1Cl	126.586	2.64842	119.53	42	0	0.043467092305308	-0.084052993552296	0.084052993552296	0.043467092305308	4.68736554976773	5.44329449578618	2.51633250569424	2.89429697870347	1.74918384535301	2.15638397209362	1.07660510445124	1.50068444374359	0.550986266829359	0.686719642409561	2.64842	36.189	0.142857142857143	-0.49	5.64315579227696	2.18536081892877	1.014610261986	54.0996114607752	0	0	0
mobley_1770205	COP(=S)(OC)SCn1c(=O)c2ccccc2nn1	3-(dimethoxyphosphinothioylsulfanylmethyl)-1,2,3-benzotriazin-4-one	-10.03	1.37	-14.11	0.06	0.341	-14.35	0.318	0.188	-13.06	0.339	0.251	-9.765	0.371	0.285	-15	0.347	COP(=S)(OC)SCn1nnc2ccccc2c1=O	317.332	1.9995	305.236	102	0	0.2779086892041	-0.324996421252089	0.324996421252089	0.2779086892041	10.3466036922642	12.8740240451196	5.28038423480112	9.50921822069185	3.48184043810531	9.97526758518091	2.41466040922125	8.01798605840206	1.41330174546822	4.00198982787021	1.9995	79.692	0.3	-0.79	14.6156103652851	6.10787044319293	3.21149498594105	118.567281613293	0	0	0
mobley_1781152	CC(C)(C)C(=O)OC	methyl 2,2-dimethylpropanoate	-2.4	0.6	-3.3	0.03	0.499	-2.751	0.181	0.431	-2.516	0.243	0.438	-6.29	0.225	0.383	-3.311	0.185	COC(=O)C(C)(C)C	116.16	1.2055	104.064	48	0	0.310441159051251	-0.468610353354586	0.468610353354586	0.310441159051251	5.81649658092773	5.81649658092773	2.56649658092773	2.56649658092773	2.7415816237972	2.7415816237972	0.797767841645094	0.797767841645094	0.306186217847897	0.306186217847897	1.2055	31.471	0.833333333333333	-0.53	7.47	2.15863381165889	1.9586695375881	49.8390289293632	0	0	0
mobley_1792062	C(CBr)Br	1,2-dibromoethane	-2.33	0.6	-1.27	0.02	0.667	0.11	0.151	0.542	0.68	0.227	0.487	-0.853	0.169	0.577	-0.828	0.136	BrCCBr	187.862	1.7762	183.83	26	0	0.012858597828712	-0.091903898576795	0.091903898576795	0.012858597828712	2.17014250839155	5.34213558662096	1.03452248382485	3.27746029931765	0.377964473009227	1.96396101212393	0.071428571428571	1.92857142857143	0	0	1.7762	27.588	1	0.96	4.96	3.96	2.96	42.8392883535089	0	0	0
mobley_1800170	CCS	ethanethiol	-1.14	0.6	-0.4	0.02	0.709	-0.434	0.128	0.541	-0.237	0.199	0.58	-0.869	0.151	0.692	-0.07	0.11	CCS	62.137	0.9361	56.089	20	0	-0.012640478636079	-0.179652169871682	0.179652169871682	0.012640478636079	2.15432037668651	3.04874756768642	1.02333454720339	1.65579007923706	0.316227766016838	0.948683298050514	0	0	0	0	0.9361	19.527	1	0.35	3.35	2.35	2.35	26.2592598056279	0	0	0
mobley_1803862	CCC(C)C	isopentane	2.38	0.6	2.59	0.02	0.618	2.28	0.148	0.612	2.28	0.182	0.455	1.73	0.2	0.562	3.24	0.15	CCC(C)C	72.151	2.0524	60.055	32	0	-0.047394925609879	-0.065138408997361	0.065138408997361	0.047394925609879	4.28445705037617	4.28445705037617	2.27005561002966	2.27005561002966	1.80209514058121	1.80209514058121	0.816496580927726	0.816496580927726	0	0	2.0524	25.129	1	0	5	2.25	4	34.199019485416	0	0	0
mobley_1821184	Cc1c[nH]c2c1cccc2	3-methyl-1H-indole	-5.88	0.6	-8.16	0.03	0.372	-6.908	0.187	0.452	-7.191	0.271	0.403	-4.28	0.28	0.458	-5.917	0.183	Cc1c[nH]c2ccccc12	131.178	2.47632	122.106	50	0	0.045617669808042	-0.360900896206542	0.360900896206542	0.045617669808042	5.88675134594813	5.88675134594813	3.40470053837925	3.40470053837925	2.51727161846974	2.51727161846974	1.79608237066135	1.79608237066135	1.21660415032336	1.21660415032336	2.47632	43.0357	0.111111111111111	-1.24	5.53768073098629	1.87291576527853	0.637273698519283	59.6871701866431	0	0	0
mobley_1827204	CCCCCC=O	hexanal	-2.81	0.6	-2.86	0.03	0.517	-2.35	0.17	0.461	-2.242	0.272	0.385	-2.419	0.258	0.538	-2.307	0.176	CCCCCC=O	100.161	1.7656	88.065	42	0	0.119490197254345	-0.303402908155129	0.303402908155129	0.119490197254345	4.81402568439968	4.81402568439968	2.85105733204593	2.85105733204593	1.66244858244803	1.66244858244803	0.925528666022963	0.925528666022963	0.47767090063074	0.47767090063074	1.7656	30.206	0.833333333333333	-0.33	6.67	5.67	5.67	44.7254836998564	0	0	0
mobley_1838110	C(C(F)(Cl)Cl)(F)(F)Cl	1,1,2-trichloro-1,2,2-trifluoro-ethane	1.77	0.6	1.69	0.03	0.559	2.11	0.174	0.514	3.23	0.297	0.414	3.85	0.245	0.578	2.1	0.144	FC(F)(Cl)C(F)(Cl)Cl	187.375	2.9189	187.375	50	0	0.38297564766393	-0.199489487918321	0.38297564766393	0.199489487918321	3.26778683805536	5.53557367611073	1.38389341902768	2.51778683805536	0.995518138085269	2.70532199045625	0.321428571428571	1.25	0	0	2.9189	26.345	1	0.66	8.66	2.11987286898318	2.28640330234173	58.5105980316499	0	0	0
mobley_1849020	CCOP(=S)(OCC)SCSc1ccc(cc1)Cl	4-chlorophenyl)sulfanylmethylsulfanyl-diethoxy-thioxo-$l^{5}-phosphane	-6.5	0.83	-7.02	0.05	0.331	-10.06	0.311	0.262	-7.375	0.404	0.269	-7.169	0.434	0.319	-9.826	0.35	CCOP(=S)(OCC)SCSc1ccc(Cl)cc1	342.875	5.4203	326.747	102	0	0.247639751572041	-0.321948960536177	0.321948960536177	0.247639751572041	10.2971409411466	14.3969868209482	5.51368443087503	11.1060814494285	3.127971047437	11.2886248183594	1.82447516549155	9.15103391905082	1.1177962891921	8.21018329030438	5.4203	87.304	0.454545454545455	0.78	16.8332481363152	8.85303067578398	6.28695176287269	127.07453289631	0	0	0
mobley_1855337	c1c(cc(c(c1Cl)Cl)Cl)Cl	1,2,3,5-tetrachlorobenzene	-1.62	0.6	0.14	0.03	0.595	0.78	0.183	0.495	2.25	0.307	0.447	-0.449	0.223	0.575	1.21	0.191	Clc1cc(Cl)c(Cl)c(Cl)c1	215.894	4.3002	213.878	54	0	0.077903066037368	-0.084231472884839	0.084231472884839	0.077903066037368	4.66655843041616	7.69027421448998	2.41062948439771	3.92248737643462	1.6834171893375	3.31221769629993	0.948588326296346	2.36365280493751	0.524589394626494	1.4506759700443	4.3002	46.482	0	0.38	8.47633911368015	3.18546695011809	1.70109648593165	78.6444680270237	0	0	0
mobley_1857976	C(CCl)Cl	1,2-dichloroethane	-1.79	0.6	-0.36	0.02	0.676	0.62	0.145	0.538	0.84	0.219	0.524	0.02	0.205	0.676	-0.203	0.142	ClCCCl	98.96	1.464	94.928	26	0	0.0358892034481	-0.125423430748816	0.125423430748816	0.0358892034481	2.17014250839155	3.68200040042846	1.03452248382485	2.10356745147455	0.377964473009227	1.13389341902768	0.071428571428571	0.642857142857143	0	0	1.464	21.44	1	0.58	4.58	3.58	2.58	35.7107255959895	0	0	0
mobley_1858644	c1ccc(cc1)CCO	2-phenylethanol	-6.79	0.6	-5.28	0.03	0.406	-4.912	0.174	0.426	-4.168	0.252	0.365	-4.433	0.252	0.576	-5.485	0.184	OCCc1ccccc1	122.167	1.2214	112.087	48	0	0.047094487419869	-0.396031315299143	0.396031315299143	0.047094487419869	5.24817850382118	5.24817850382118	3.08046475913307	3.08046475913307	1.95920535740347	1.95920535740347	1.24330319554729	1.24330319554729	0.773776682715938	0.773776682715938	1.2214	37.2318	0.25	-0.82	6.30224938875306	3.25398863684908	1.85903860182723	54.9555211004862	0	0	0
mobley_186894	CCCS	propanethiol	-1.1	0.2	-0.18	0.02	0.621	-0.444	0.151	0.561	0.44	0.215	0.544	0.41	0.263	0.639	0.29	0.134	CCCS	76.164	1.3262	68.1	26	0	-0.010054085632018	-0.179374523640151	0.179374523640151	0.010054085632018	2.86142715787305	3.75585434887297	1.52333454720339	2.15579007923706	0.723606797749979	1.17082039324994	0.223606797749979	0.670820393249937	0	0	1.3262	24.144	1	0.35	4.35	3.35	2.35	32.6242019200245	0	0	0
mobley_1873346	Cc1ccccc1	toluene	-0.9	0.2	-0.79	0.03	0.502	-1.012	0.15	0.475	-1.041	0.254	0.509	-2.545	0.19	0.531	-0.127	0.147	Cc1ccccc1	92.141	1.99502	84.077	36	0	-0.039774526323628	-0.062249085781995	0.062249085781995	0.039774526323628	4.38675134594813	4.38675134594813	2.41068360252296	2.41068360252296	1.65470053837925	1.65470053837925	0.940455735015306	0.940455735015306	0.534377897417612	0.534377897417612	1.99502	31.179	0.142857142857143	-0.78	4.38077170418007	1.78328603985543	1.03826413241151	43.7963452338936	0	0	0
mobley_1875719	CCC(=O)CC	pentan-3-one	-3.41	0.2	-3.05	0.03	0.463	-2.474	0.172	0.471	-2.452	0.219	0.419	-3.125	0.309	0.495	-2.827	0.164	CCC(=O)CC	86.134	1.3755	76.054	36	0	0.131861521729665	-0.299740651390819	0.299740651390819	0.131861521729665	4.32246185283696	4.32246185283696	2.32544448879157	2.32544448879157	1.24578191578136	1.24578191578136	0.788675134594813	0.788675134594813	0.25	0.25	1.3755	25.589	0.8	-0.33	5.67	2.88413276231263	1.9424795640327	38.3605415854597	0	0	0
mobley_1881249	CCCC(=O)C	pentan-2-one	-3.52	0.6	-3.17	0.03	0.508	-2.943	0.196	0.561	-2.683	0.302	0.418	-5.597	0.264	0.53	-2.592	0.163	CCCC(C)=O	86.134	1.3755	76.054	36	0	0.1293295322706	-0.300031213318515	0.300031213318515	0.1293295322706	4.32246185283696	4.32246185283696	2.26478431701175	2.26478431701175	1.45201510312261	1.45201510312261	0.602062072615966	0.602062072615966	0.352062072615966	0.352062072615966	1.3755	25.589	0.8	-0.33	5.67	2.88413276231263	3.67	38.3605415854597	0	0	0
mobley_1893815	C(C(Cl)(Cl)Cl)Cl	1,1,1,2-tetrachloroethane	-1.43	0.1	-0.09	0.03	0.62	0.43	0.152	0.536	0.99	0.257	0.49	0.89	0.193	0.685	0.14	0.153	ClCC(Cl)(Cl)Cl	167.85	2.5954	165.834	38	0	0.203436390743114	-0.12206273847462	0.203436390743114	0.12206273847462	2.71896467322346	5.74268045729727	1.18776134201954	2.85617724487207	0.748808198110563	3.53213888004597	0.151522881682832	1.36370593514548	0	0	2.5954	31.01	1	1.16	7.16	2.46320069204152	5.16	56.3172580497529	0	0	0
mobley_1893937	CCCCCCCl	1-chlorohexane	0	0.6	1.26	0.03	0.547	1.68	0.172	0.373	3.04	0.239	0.451	-1.221	0.225	0.493	2.16	0.187	CCCCCCCl	120.623	2.8055	107.519	44	0	0.022295572962492	-0.126716969650007	0.126716969650007	0.022295572962492	4.91349837894196	5.66942732496042	2.97436802309897	3.50889050692382	1.74964240828443	2.12760688129366	0.987184011549486	1.25444525346191	0.521267813548943	0.710250050053557	2.8055	34.862	1	0.29	7.29	6.29	6.29	50.8672278266943	0	0	0
mobley_1896013	C1[C@H]([C@@H]([C@H]([C@H](O1)O)O)O)O	(2S,3R,4S,5R)-oxane-2,3,4,5-tetrol	-20.52	0.27	-14.15	0.08	0.403	-12.59	0.238	0.444	-13.88	0.335	0.317	-14.29	0.314	0.496	-16.25	0.282	O[C@@H]1[C@@H](O)[C@@H](O)OC[C@H]1O	150.13	-2.5823	140.05	60	0	0.183115006233809	-0.387899700404928	0.387899700404928	0.183115006233809	5.21361053040875	5.21361053040875	2.96542124444284	2.96542124444284	2.27242916885047	2.27242916885047	1.47404013143922	1.47404013143922	0.790638471964761	0.790638471964761	-2.5823	29.9792	1	-0.2	7.90204081632653	2.81134215500945	1.27789115646259	57.4836685701777	0	1	1
mobley_1899443	CCCC(=C)C	2-methylpent-1-ene	1.47	0.6	2.49	0.03	0.517	2.62	0.159	0.498	3.14	0.201	0.416	0.97	0.212	0.546	3.08	0.151	C=C(C)CCC	84.162	2.3626	72.066	36	0	-0.03283954899162	-0.100141105209117	0.100141105209117	0.03283954899162	4.62132034355964	4.62132034355964	2.41421356237309	2.41421356237309	1.70710678118655	1.70710678118655	0.676776695296637	0.676776695296637	0.426776695296637	0.426776695296637	2.3626	29.722	0.666666666666667	-0.26	5.74	2.95097046413502	3.74	39.8743585676283	0	0	0
mobley_1903702	CC[C@H](C)O	butan-2-ol	-4.62	0.6	-3.15	0.03	0.553	-2.515	0.158	0.415	-2.924	0.21	0.359	-3.223	0.234	0.47	-2.797	0.157	CC[C@H](C)O	74.123	0.7772	64.043	32	0	0.050903904353539	-0.393430087221624	0.393430087221624	0.050903904353539	3.73167064587613	3.73167064587613	1.9509042305872	1.9509042305872	1.25726965650994	1.25726965650994	0.590822476298918	0.590822476298918	0	0	0.7772	21.9718	1	-0.04	4.96	2.21252525252525	3.96	32.6283111232154	0	0	0
mobley_1905088	c1ccc(cc1)CBr	benzyl bromide	-2.38	0.2	-1.85	0.03	0.54	-1.896	0.185	0.461	-1.244	0.251	0.441	-1.388	0.321	0.548	-1.476	0.187	BrCc1ccccc1	171.037	2.5815	163.981	42	0	0.028255282196369	-0.087628338291277	0.087628338291277	0.028255282196369	4.4718226001439	6.05781913925861	2.53149823502866	3.65296714277506	1.6192291806097	2.1799636344829	0.997128012039581	1.64460838781476	0.567097651813166	0.940920621061966	2.5815	39.073	0.142857142857143	-0.3	5.82987012987013	2.87598097502973	1.33821872675098	57.6638928395349	0	0	0
mobley_1922649	COP(=S)(OC)Oc1ccc(cc1)[N+](=O)[O-]	methylparathion	-7.19	0.1	-10.47	0.04	0.337	-8.319	0.274	0.291	-6.494	0.321	0.289	-7.228	0.329	0.325	-10.31	0.218	COP(=S)(OC)Oc1ccc([N+](=O)[O-])cc1	263.211	2.4909	253.131	88	0	0.379519485873558	-0.424133018816277	0.424133018816277	0.379519485873558	8.6533180105416	10.3642417824692	4.16103984396589	6.71707844565666	2.65465999531532	5.80359890199039	1.71196556850614	4.15885205668383	0.906883011043579	1.84313931142791	2.4909	62.0274	0.25	-1.01	13.0567111407605	5.35810400651323	3.24479318619802	97.5348268625236	0	0	0
mobley_1923244	CCCC	n-butane	2.1	0.2	2.59	0.02	0.613	2.43	0.135	0.56	2.69	0.181	0.646	1.04	0.148	0.674	3.11	0.149	CCCC	58.124	1.8064	48.044	26	0	-0.056434370417586	-0.065392442880852	0.065392442880852	0.056434370417586	3.41421356237309	3.41421356237309	1.9142135623731	1.9142135623731	1	1	0.5	0.5	0	0	1.8064	20.582	1	0	4	3	2	27.8340773710194	0	0	0
mobley_1929982	S	hydrogen sulfide	-0.7	0.6	-1.14	0.01	0.773	-1.24	0.084	0.685	-0.722	0.126	0.65	-1.583	0.108	0.757	-1.07	0.084	S	34.083	0.1128	32.067	8	0	-0.196935358103226	-0.196935358103226	0.196935358103226	0.196935358103226	0.5	1.5	0	0	0	0	0	0	0	0	0.1128	10.381	0	0.35	1.35	1.20714285714286	7.77857142857143	14.5613322148712	0	0	0
mobley_194273	CC[C@H](C)n1c(=O)c(c([nH]c1=O)C)Br	bromacil	-9.73	1.93	-14.5	0.04	0.374	-14.77	0.263	0.32	-14.25	0.541	0.295	-13.22	0.292	0.252	-14.92	0.313	CC[C@H](C)n1c(=O)[nH]c(C)c(Br)c1=O	261.119	1.57852	248.015	78	0	0.328349741337779	-0.310184664643081	0.328349741337779	0.310184664643081	8.42613169981308	10.0121282389278	4.49534835305563	5.28834662261299	3.30155931045367	4.09455758001103	2.28063044298254	3.21456904277135	1.21678264107083	1.50694296298956	1.57852	58.7617	0.555555555555556	-0.84	11.2359878419453	4.12544645464411	1.8198279753615	90.0959729456972	0	0	0
mobley_1944394	CN(C)CCOC(c1ccccc1)c2ccccc2	[2-benzhydryloxyethyl]-dimethyl-amine	-9.34	0.62	-7.87	0.06	0.343	-8.221	0.265	0.271	-7.414	0.379	0.276	-6.949	0.383	0.252	-7.513	0.302	CN(C)CCOC(c1ccccc1)c1ccccc1	255.361	3.3542	234.193	100	0	0.107596044640308	-0.367459862603443	0.367459862603443	0.107596044640308	11.6205284094228	11.6205284094228	6.63374982624263	6.63374982624263	4.87547376992105	4.87547376992105	3.02766232841485	3.02766232841485	1.99369289075328	1.99369289075328	3.3542	79.2330000000001	0.294117647058824	-1.64	13.7838635662447	7.07326702946144	4.19449543547498	115.186586797254	0	0	0
mobley_1952272	C[N+](=O)[O-]	nitromethane	-4.02	0.6	-2.08	0.02	0.661	-0.779	0.11	0.576	-0.155	0.167	0.473	-2.622	0.142	0.693	-1.677	0.117	C[N+](=O)[O-]	61.04	-0.1071	58.016	24	0	0.193997323882585	-0.26483732574805	0.26483732574805	0.193997323882585	2.26371017642768	2.26371017642768	0.812361967170069	0.812361967170069	0.439683970920104	0.439683970920104	0	0	0	0	-0.1071	12.9184	1	-0.6	3.4	0.816666666666667	0.622222222222222	23.3922267503293	0	0	0
mobley_1963873	CC(=O)NC	N-methylacetamide	-10	0.6	-8.28	0.02	0.529	-8.799	0.155	0.387	-8.146	0.2	0.486	-9.29	0.235	0.528	-8.824	0.14	CNC(C)=O	73.095	-0.2477	66.039	30	0	0.216113793564074	-0.359419624266119	0.359419624266119	0.216113793564074	3.40824829046386	3.40824829046386	1.45412414523193	1.45412414523193	0.806186217847897	0.806186217847897	0.352062072615966	0.352062072615966	0	0	-0.2477	19.7407	0.666666666666667	-0.53	4.47	1.75818443804035	3.47	31.1805195402746	0	0	0
mobley_1967551	CC=O	acetaldehyde	-3.5	0.6	-3.37	0.02	0.646	-3.306	0.114	0.611	-2.782	0.157	0.589	-3.644	0.166	0.624	-3.06	0.134	CC=O	44.053	0.2052	40.021	18	0	0.116405283142263	-0.303715269863669	0.303715269863669	0.116405283142263	1.98559855965349	1.98559855965349	0.813052529585142	0.813052529585142	0.235702260395516	0.235702260395516	0	0	0	0	0.2052	11.738	0.5	-0.33	2.67	1.67	1.67	19.2657152422699	0	0	0
mobley_197466	CC(=O)C1CC1	1-cyclopropylethanone	-4.61	0.6	-3.04	0.03	0.54	-3.958	0.171	0.498	-3.971	0.189	0.439	-4.091	0.227	0.567	-3.069	0.157	CC(=O)C1CC1	84.118	0.9854	76.054	34	0	0.132405476922625	-0.299716795868436	0.299716795868436	0.132405476922625	3.89981212202658	3.89981212202658	2.30929586075447	2.30929586075447	1.8849241042728	1.8849241042728	1.15226522632016	1.15226522632016	0.489859598125904	0.489859598125904	0.9854	23.405	0.8	-0.33	3.84636684303351	1.06919835319035	0.588080689790037	37.3547104319305	1	0	1
mobley_1976156	CCCCCCCCC=O	nonanal	-2.07	0.6	-2.34	0.03	0.466	-1.839	0.193	0.437	-1.178	0.265	0.397	-1.037	0.299	0.408	-1.899	0.225	CCCCCCCCC=O	142.242	2.9359	124.098	60	0	0.119490198670326	-0.303402908149458	0.303402908149458	0.119490198670326	6.93534602795932	6.93534602795932	4.35105733204593	4.35105733204593	2.72310875422785	2.72310875422785	1.67552866602296	1.67552866602296	1.00800098652065	1.00800098652065	2.9359	44.057	0.888888888888889	-0.33	9.67	8.67	7.67	63.8203100430462	0	0	0
mobley_1977493	CCCCl	1-chloropropane	-0.33	0.6	0.97	0.02	0.659	1.06	0.143	0.514	1.68	0.195	0.572	0.18	0.181	0.608	1.19	0.138	CCCCl	78.542	1.6352	71.486	26	0	0.022033046330599	-0.126727887138357	0.126727887138357	0.022033046330599	2.79217803538232	3.54810698140078	1.47436802309897	2.00889050692382	0.688982236504613	1.06694670951384	0.188982236504614	0.566946709513841	0	0	1.6352	21.011	1	0.29	4.29	3.29	2.29	31.7724014835044	0	0	0
mobley_1987439	Cc1cc(cc(c1)C)C	mesitylene	-0.9	0.6	-0.55	0.03	0.49	-0.937	0.177	0.478	-0.061	0.268	0.381	-1.827	0.286	0.524	0.28	0.195	Cc1cc(C)cc(C)c1	120.195	2.61186	108.099	48	0	-0.039754683162461	-0.056365284742975	0.056365284742975	0.039754683162461	6.23205080756888	6.23205080756888	3.23205080756888	3.23205080756888	2.6650635094611	2.6650635094611	1.36602540378444	1.36602540378444	1.20235026918963	1.20235026918963	2.61186	40.653	0.333333333333333	-0.78	6.34165450121655	2.21887201680218	1.56276073093311	56.5262294626868	0	0	0
mobley_2005792	c1ccc(cc1)c2ccccc2	biphenyl	-2.7	0.2	-3.14	0.03	0.389	-2.821	0.195	0.256	-2.156	0.297	0.392	-2.598	0.292	0.441	-2.662	0.2	c1ccc(-c2ccccc2)cc1	154.212	3.3536	144.132	58	0	-0.01840425607615	-0.062225394893666	0.062225394893666	0.01840425607615	6.77350269189626	6.77350269189626	4.07136720504592	4.07136720504592	2.73205080756888	2.73205080756888	1.88091147003061	1.88091147003061	1.2612058845651	1.2612058845651	3.3536	51.878	0	-1.56	7.10873685754805	3.22494640157764	1.37393594044824	72.488497325561	0	0	0
mobley_2008055	CC	ethane	1.83	0.6	2.46	0.01	0.676	2.47	0.091	0.675	2.45	0.127	0.678	1.42	0.129	0.714	2.76	0.103	CC	30.07	1.0262	24.022	14	0	-0.068262383420592	-0.068262383420592	0.068262383420592	0.068262383420592	2	2	1	1	0	0	0	0	0	0	1.0262	11.348	1	0	2	0	0	15.1041931422262	0	0	0
mobley_2023925	[C@@H](C(F)(F)F)(OC(F)F)Cl	2-chloro-2-(difluoromethoxy)-1,1,1-trifluoro-ethane	0.1	0.6	-1.16	0.03	0.544	-1.257	0.243	0.489	0.5	0.228	0.389	0.45	0.246	0.498	-1.078	0.184	FC(F)O[C@H](Cl)C(F)(F)F	184.491	2.3528	182.475	62	0	0.42842950141116	-0.293544238378797	0.42842950141116	0.293544238378797	4.33073566689848	5.08666461291693	1.98168003560766	2.41811581607965	1.25439524024007	1.65078729175101	0.47969326748863	0.829997997116055	0.167466914536397	0.245228493672371	2.3528	22.785	1	-0.1	9.9	3.33783426476774	3.83755739210285	57.7136237276425	0	0	0
mobley_2043882	CC(=O)C1CCCCC1	1-cyclohexylethanone	-3.9	0.6	-4	0.03	0.508	-3.803	0.187	0.414	-2.523	0.419	0.423	-5.458	0.284	0.421	-3.529	0.2	CC(=O)C1CCCCC1	126.199	2.1557	112.087	52	0	0.132404694303725	-0.299716802311462	0.299716802311462	0.132404694303725	6.02113246558623	6.02113246558623	3.80929586075447	3.80929586075447	2.94558427605262	2.94558427605262	2.18008667265307	2.18008667265307	1.50911494180817	1.50911494180817	2.1557	37.256	0.875	-0.33	6.78534025374856	2.99721703942682	1.81058855016819	56.4495367751204	1	0	1
mobley_2049967	CCSC	methylsulfanylethane	-1.5	0.2	0.39	0.02	0.518	0.14	0.138	0.56	0.68	0.223	0.587	0.62	0.177	0.627	0.46	0.138	CCSC	76.164	1.3693	68.1	26	0	-0.009879702990655	-0.165722593545244	0.165722593545244	0.009879702990655	3.11535507165041	3.93185165257814	1.40403020624522	2.79787705636257	0.577350269189626	1.73205080756888	0.288675134594813	0.866025403784438	0	0	1.3693	24.056	1	0.35	4.35	3.35	2.35	31.592245281988	0	0	0
mobley_20524	c1ccc(cc1)O	phenol	-6.6	0.2	-5.71	0.03	0.497	-5.116	0.159	0.473	-4.932	0.23	0.394	-2.884	0.265	0.377	-5.442	0.17	Oc1ccccc1	94.113	1.3922	88.065	36	0	0.11507481947528	-0.507966994866307	0.507966994866307	0.11507481947528	3.83396494144809	3.83396494144809	2.13429040027294	2.13429040027294	1.33554915893679	1.33554915893679	0.756193600181959	0.756193600181959	0.427994104270123	0.427994104270123	1.3922	28.1068	0	-0.98	4.18611295681063	1.64619621593981	0.92905917971445	42.225636871693	0	0	0
mobley_2068538	CCC	propane	2	0.2	2.5	0.02	0.71	2.63	0.116	0.662	2.71	0.162	0.498	1.92	0.188	0.676	2.85	0.115	CCC	44.097	1.4163	36.033	20	0	-0.059038363929049	-0.06564544121024	0.06564544121024	0.059038363929049	2.70710678118655	2.70710678118655	1.4142135623731	1.4142135623731	0.707106781186547	0.707106781186547	0	0	0	0	1.4163	15.965	1	0	3	2	0	21.4691352566228	0	0	0
mobley_2078467	C[C@@H](c1ccc(cc1)CC(C)C)C(=O)O	ibuprofen	-7	0.64	-10.86	0.05	0.395	-7.626	0.254	0.382	-5.814	0.356	0.314	-0.476	0.384	0.391	-7.724	0.276	CC(C)Cc1ccc([C@H](C)C(=O)O)cc1	206.285	3.0732	188.141	82	0	0.310185351532311	-0.480788501925739	0.480788501925739	0.310185351532311	9.52667028228812	9.52667028228812	5.32030090584347	5.32030090584347	4.39947812362238	4.39947812362238	2.4940956097182	2.4940956097182	1.55637677577145	1.55637677577145	3.0732	61.0348	0.461538461538462	-1.31	11.763046018992	4.96446029541724	3.38763063156294	90.941753772513	0	0	0
mobley_2099370	C[C@@H](c1cccc(c1)C(=O)c2ccccc2)C(=O)O	ketoprofen	-10.78	0.18	-17.24	0.06	0.244	-14.31	0.279	0.274	-12.25	0.408	0.28	-11.86	0.396	0.42	-14.15	0.267	C[C@H](C(=O)O)c1cccc(C(=O)c2ccccc2)c1	254.285	3.1057	240.173	96	0	0.310185738444393	-0.48078849985138	0.48078849985138	0.310185738444393	10.5372128683239	10.5372128683239	6.01860643416197	6.01860643416197	4.38053784511436	4.38053784511436	3.0552196672527	3.0552196672527	1.84801844909529	1.84801844909529	3.1057	72.3673	0.125	-2.42	13.0221199496273	5.48174392776679	2.88099657433838	111.065543735431	0	0	0
mobley_210639	CC(C)I	2-iodopropane	-0.46	0.6	-0.49	0.02	0.548	-0.021	0.147	0.547	-0.644	0.235	0.498	-2.84	0.203	0.658	0.42	0.145	CC(C)I	169.993	1.8298	162.937	26	0	0.005295518702498	-0.083223828743034	0.083223828743034	0.005295518702498	2.95531474219885	5.11281303337518	1.37291842861524	2.61855064780205	1.01378604966161	3.50505048803523	0	0	0	0	1.8298	29.156	1	0.73	4.73	1.99809651474531	15.3323644210922	40.7309733776664	0	0	0
mobley_2123854	c1cc(ccc1C#N)O	4-hydroxybenzonitrile	-10.17	0.6	-8.39	0.03	0.416	-7.342	0.197	0.404	-5.961	0.205	0.409	-8.857	0.211	0.477	-8.629	0.174	N#Cc1ccc(O)cc1	119.123	1.26388	114.083	44	0	0.115165122226693	-0.507965460627255	0.507965460627255	0.115165122226693	4.70382826775842	4.70382826775842	2.51858080054588	2.51858080054588	1.65867742321696	1.65867742321696	0.996404156166651	0.996404156166651	0.535965732674306	0.535965732674306	1.26388	32.8218	0	-1.49	5.64315579227696	2.18536081892877	1.19875005544989	52.9831586675583	0	0	0
mobley_2126135	CCc1ccccc1O	2-ethylphenol	-5.66	0.1	-4.77	0.03	0.409	-4.493	0.174	0.438	-4.18	0.27	0.396	-4.957	0.279	0.444	-4.623	0.176	CCc1ccccc1O	122.167	1.9546	112.087	48	0	0.118251368684114	-0.507676314158812	0.507676314158812	0.118251368684114	5.46372145344501	5.46372145344501	3.11161723871943	3.11161723871943	1.98226572225831	1.98226572225831	1.37251750737427	1.37251750737427	0.809799239917966	0.809799239917966	1.9546	37.4848	0.25	-0.98	6.14468827930175	2.53393022338556	1.22443464995944	54.9555211004862	0	0	0
mobley_2143011	CC(C)C=C	3-methylbut-1-ene	1.83	0.6	2.45	0.02	0.641	2.4	0.141	0.437	2.63	0.215	0.453	1.61	0.214	0.621	2.92	0.133	C=CC(C)C	70.135	1.8284	60.055	30	0	-0.02930996776628	-0.10282410978035	0.10282410978035	0.02930996776628	3.8618073195658	3.8618073195658	1.89628216217645	1.89628216217645	1.47971919625181	1.47971919625181	0.471404520791032	0.471404520791032	0	0	1.8284	25.035	0.6	-0.26	4.74	2.00737967914439	3.74	33.5094164532317	0	0	0
mobley_2146331	C=O	formaldehyde	-2.75	0.6	-3.15	0.01	0.71	-2.928	0.105	0.629	-2.569	0.115	0.587	-2.547	0.15	0.692	-3.239	0.118	C=O	30.026	-0.1849	28.01	12	0	0.106382253658542	-0.30709702618641	0.30709702618641	0.106382253658542	1.11535507165041	1.11535507165041	0.288675134594813	0.288675134594813	0	0	0	0	0	0	-0.1849	7.121	0	-0.33	1.67	0.67	-5.36030303030303	12.9007731278733	0	0	0
mobley_2178600	CCCCCCl	1-chloro-pentane	-0.1	0.2	1.08	0.03	0.528	1.17	0.171	0.478	1.65	0.209	0.463	0.06	0.256	0.575	1.59	0.159	CCCCCCl	106.596	2.4154	95.508	38	0	0.022295401268088	-0.126716971087852	0.126716971087852	0.022295401268088	4.20639159775542	4.96232054377387	2.47436802309897	3.00889050692382	1.39608901769116	1.77405349070039	0.737184011549486	1.00444525346191	0.344491118252307	0.53347335475692	2.4154	30.245	1	0.29	6.29	5.29	4.29	44.5022857122977	0	0	0
mobley_2183616	CC[C@H](C)c1ccccc1	sec-butylbenzene	-0.45	0.6	-0.22	0.03	0.407	-0.332	0.207	0.447	-0.324	0.251	0.375	1.46	0.263	0.532	0.42	0.195	CC[C@H](C)c1ccccc1	134.222	3.2001	120.11	54	0	-0.019300891963447	-0.064809599220407	0.064809599220407	0.019300891963447	6.6712083963243	6.6712083963243	3.89206407795781	3.89206407795781	2.71997946327743	2.71997946327743	1.98098052083649	1.98098052083649	1.01727403241219	1.01727403241219	3.2001	45.148	0.4	-0.78	7.32845986984816	3.40377229355524	1.59828806580595	62.8911715770834	0	0	0
mobley_2197088	CCCCCCCCCC	decane	3.16	0.6	3.33	0.03	0.453	3.83	0.261	0.425	4.09	0.359	0.403	2.38	0.324	0.472	4.68	0.18	CCCCCCCCCC	142.286	4.147	120.11	62	0	-0.053306146439863	-0.065382383222793	0.065382383222793	0.053306146439863	7.65685424949238	7.65685424949238	4.91421356237309	4.91421356237309	3.12132034355964	3.12132034355964	1.95710678118655	1.95710678118655	1.20710678118655	1.20710678118655	4.147	48.284	1	0	10	9	8	66.023730057399	0	0	0
mobley_2198613	CCCl	chloroethane	-0.63	0.6	0.78	0.02	0.637	0.97	0.123	0.66	0.8	0.151	0.659	-0.195	0.17	0.631	1.17	0.11	CCCl	64.515	1.2451	59.475	20	0	0.019456700381333	-0.127017656189158	0.127017656189158	0.019456700381333	2.08507125419577	2.84100020021423	0.974368023098971	1.50889050692382	0.267261241912424	0.801783725737273	0	0	0	0	1.2451	16.394	1	0.29	3.29	2.29	2.29	25.4074593691078	0	0	0
mobley_2213823	CCC(C)CC	3-methylpentane	2.51	0.6	2.61	0.03	0.625	2.51	0.159	0.486	2.63	0.221	0.437	-1.606	0.246	0.641	3.43	0.157	CCC(C)CC	86.178	2.4425	72.066	38	0	-0.044804710039546	-0.065128473646182	0.065128473646182	0.044804710039546	4.99156383156272	4.99156383156272	2.80806041249045	2.80806041249045	1.92166829645027	1.92166829645027	1.39384685011735	1.39384685011735	0.288675134594813	0.288675134594813	2.4425	29.746	1	0	6	3.2	2.25	40.5639615998126	0	0	0
mobley_2245668	CC(C)CO	2-methylpropan-1-ol	-4.5	0.6	-3.13	0.03	0.448	-2.729	0.158	0.436	-3.321	0.25	0.358	-3.563	0.241	0.47	-3.23	0.137	CC(C)CO	74.123	0.6347	64.043	32	0	0.045348803787554	-0.396109843837469	0.396109843837469	0.045348803787554	3.73167064587613	3.73167064587613	1.87917659485995	1.87917659485995	1.57642103595241	1.57642103595241	0.365148371670111	0.365148371670111	0	0	0.6347	21.9238	1	-0.04	4.96	2.21252525252525	3.96	32.6283111232154	0	0	0
mobley_2261979	c1cc2cccc3c2c(c1)CC3	acenaphthene	-3.15	0.6	-4.2	0.03	0.422	-4.505	0.193	0.432	-4.542	0.337	0.415	-1.568	0.292	0.428	-3.337	0.191	c1cc2c3c(cccc3c1)CC2	154.212	2.9384	144.132	58	0	-0.011957882143257	-0.061354785719633	0.061354785719633	0.011957882143257	6.87831517751085	6.87831517751085	4.44514065289913	4.44514065289913	3.43238546303985	3.43238546303985	2.74096465729619	2.74096465729619	2.18778168322807	2.18778168322807	2.9384	51.356	0.166666666666667	-1.3	6.24194308388617	2.09955389058881	0.672266027186592	71.8371207264962	1	0	1
mobley_2269032	C[C@@H](c1ccc2cc(ccc2c1)OC)C(=O)O	naproxen	-10.21	0.18	-12.2	0.05	0.363	-11.83	0.273	0.293	-8.996	0.379	0.291	-10.27	0.389	0.307	-12.09	0.295	COc1ccc2cc([C@H](C)C(=O)O)ccc2c1	230.263	3.0365	216.151	88	0	0.310185725323245	-0.496745104246102	0.496745104246102	0.310185725323245	9.80516206075507	9.80516206075507	5.42087166048213	5.42087166048213	4.03244398055445	4.03244398055445	2.94189119480081	2.94189119480081	1.78118601834715	1.78118601834715	3.0365	66.5508	0.214285714285714	-2.03	11.4552555021567	4.45404261468794	2.2284927269612	99.6421371905653	0	0	0
mobley_2279874	COC(OC)OC	trimethoxymethane	-4.42	0.6	-4.62	0.03	0.575	-5.518	0.181	0.488	-4.547	0.296	0.439	-5.645	0.243	0.436	-5.705	0.188	COC(OC)OC	106.121	0.2092	96.041	44	0	0.270321714843804	-0.333319647642244	0.333319647642244	0.270321714843804	4.80209514058122	4.80209514058122	1.93185165257814	1.93185165257814	0.995781915781361	0.995781915781361	0.577350269189626	0.577350269189626	0.288675134594813	0.288675134594813	0.2092	24.815	1	-0.12	6.88	4.05006802721088	2.56027210884354	43.17471305954	0	0	0
mobley_2294995	CCOC=O	ethyl formate	-2.56	0.6	-3.87	0.02	0.558	-3.404	0.134	0.489	-2.554	0.184	0.471	-3.098	0.196	0.517	-3.696	0.155	CCOC=O	74.079	0.1793	68.031	30	0	0.292565419943749	-0.468195181644036	0.468195181644036	0.292565419943749	3.1009536313039	3.1009536313039	1.46718643657239	1.46718643657239	0.551566846126417	0.551566846126417	0.234708048410644	0.234708048410644	0.068041381743977	0.068041381743977	0.1793	17.69	0.666666666666667	-0.53	4.47	3.47	3.47	30.7442025861734	0	0	0
mobley_2295058	COC(=O)c1ccc(cc1)O	methyl paraben	-9.51	0.26	-9.79	0.03	0.411	-9.062	0.2	0.432	-6.496	0.304	0.291	-7.631	0.303	0.49	-10.07	0.213	COC(=O)c1ccc(O)cc1	152.149	1.1788	144.085	58	0	0.337346051933254	-0.507966178785456	0.507966178785456	0.337346051933254	6.07311125318619	6.07311125318619	3.11147058372362	3.11147058372362	2.03845564813917	2.03845564813917	1.28840237763789	1.28840237763789	0.715364027110025	0.715364027110025	1.1788	39.4463	0.125	-1.51	7.59537407797682	3.0531381005525	1.70317907545291	64.2305884300368	0	0	0
mobley_2310185	CCO	ethanol	-5	0.6	-3.39	0.02	0.512	-3.226	0.123	0.542	-3.09	0.165	0.523	-4.455	0.22	0.615	-3.782	0.124	CCO	46.069	-0.0014	40.021	20	0	0.040220581749087	-0.39666371478126	0.39666371478126	0.040220581749087	2.15432037668651	2.15432037668651	1.02333454720339	1.02333454720339	0.316227766016838	0.316227766016838	0	0	0	0	-0.0014	12.7598	1	-0.04	2.96	1.96	1.96	19.8984268944222	0	0	0
mobley_2316618	c1ccc2c(c1)C(=O)c3cccc(c3C2=O)NCCO	1-(2-hydroxyethylamino)-9,10-anthraquinone	-14.21	1.1	-13.6	0.05	0.449	-12.52	0.275	0.319	-11.6	0.414	0.267	-8.599	0.312	0.232	-12.86	0.27	O=C1c2ccccc2C(=O)c2c(NCCO)cccc21	267.284	1.8662	254.18	100	0	0.196096361605612	-0.394546000045474	0.394546000045474	0.196096361605612	10.7193756231282	10.7193756231282	6.39939665211989	6.39939665211989	4.58234925774602	4.58234925774602	3.37971603938502	3.37971603938502	2.48291681701619	2.48291681701619	1.8662	75.3245	0.125	-2.46	12.5675748562904	4.90376440152844	1.81545235779086	115.60957476551	1	0	1
mobley_2328633	CCCCCC1CCCC1	pentylcyclopentane	2.55	0.6	2.38	0.03	0.439	2.54	0.22	0.453	4.37	0.29	0.403	-1.769	0.259	0.493	2.89	0.22	CCCCCC1CCCC1	140.27	3.7569	120.11	60	0	-0.041428577457917	-0.065382381835108	0.065382381835108	0.041428577457917	7.23420451868201	7.23420451868201	4.93185165257814	4.93185165257814	3.64626436994197	3.64626436994197	2.69067069768066	2.69067069768066	1.98205080756888	1.98205080756888	3.7569	46.1	1	0	8.1	4.7603305785124	2.72222222222222	65.0178989038698	1	0	1
mobley_2341732	CCCCC(=O)OC	methyl pentanoate	-2.56	0.6	-3.49	0.03	0.434	-2.774	0.197	0.414	-2.539	0.259	0.438	-3.488	0.246	0.518	-3.048	0.185	CCCCC(=O)OC	116.16	1.3496	104.064	48	0	0.305001657885325	-0.468995428825353	0.468995428825353	0.305001657885325	5.43781692448737	5.43781692448737	2.87715675270755	2.87715675270755	1.67968600375335	1.67968600375335	0.962125131752582	0.962125131752582	0.423176335210009	0.423176335210009	1.3496	31.541	0.833333333333333	-0.53	7.47	4.62455950540958	3.65281535648994	49.8390289293632	0	0	0
mobley_2354112	CCc1cccc(c1)O	3-ethylphenol	-6.25	0.6	-5.27	0.03	0.442	-4.201	0.192	0.425	-3.526	0.258	0.422	-6.514	0.274	0.522	-4.844	0.201	CCc1cccc(O)c1	122.167	1.9546	112.087	48	0	0.115350007142689	-0.507956387299043	0.507956387299043	0.115350007142689	5.46372145344501	5.46372145344501	3.10563417457572	3.10563417457572	2.02345489449825	2.02345489449825	1.31881366109079	1.31881366109079	0.77638584487252	0.77638584487252	1.9546	37.4848	0.25	-0.98	6.14468827930175	2.53393022338556	1.45673769190484	54.9555211004862	0	0	0
mobley_2364370	CCCCOC(=O)C	butyl acetate	-2.64	0.6	-3.41	0.03	0.521	-2.958	0.173	0.347	-2.135	0.289	0.383	-1.243	0.25	0.399	-3.202	0.175	CCCCOC(C)=O	116.16	1.3496	104.064	48	0	0.302122866575572	-0.465877873906326	0.465877873906326	0.302122866575572	5.43781692448737	5.43781692448737	2.90403020624522	2.90403020624522	1.69359672691981	1.69359672691981	0.803216162902931	0.803216162902931	0.360235090228742	0.360235090228742	1.3496	31.541	0.833333333333333	-0.53	7.47	4.62455950540958	5.47	49.8390289293632	0	0	0
mobley_2371092	Cc1ccncc1C	3,4-dimethylpyridine	-5.22	0.6	-3.2	0.03	0.529	-3.282	0.165	0.425	-1.794	0.243	0.488	-5.209	0.217	0.551	-3.075	0.164	Cc1ccncc1C	107.156	1.69844	98.084	42	0	0.029917807844677	-0.264439005090989	0.264439005090989	0.029917807844677	5.17926440306884	5.17926440306884	2.67708138201728	2.67708138201728	1.95993391232466	1.95993391232466	1.30079513032089	1.30079513032089	0.542936472159955	0.542936472159955	1.69844	33.711	0.285714285714286	-0.85	5.28986013986014	1.94826211591866	0.860936931252882	49.3809353292367	0	0	0
mobley_2390199	CCCC(=O)CCC	heptan-4-one	-2.92	0.6	-2.7	0.03	0.575	-2.528	0.177	0.381	-2.653	0.271	0.386	-5.672	0.249	0.453	-2.298	0.19	CCCC(=O)CCC	114.188	2.1557	100.076	48	0	0.132390487730341	-0.299718289007665	0.299718289007665	0.132390487730341	5.73667541521005	5.73667541521005	3.32544448879157	3.32544448879157	2.03867513459481	2.03867513459481	1.05767753582521	1.05767753582521	0.682677535825205	0.682677535825205	2.1557	34.823	0.857142857142857	-0.33	7.67	4.81992503748126	3.84636684303351	51.090425814253	0	0	0
mobley_2402487	CCOC(=O)CC(=O)OCC	diethyl propanedioate	-6	0.6	-6.72	0.03	0.463	-5.578	0.216	0.314	-5.347	0.338	0.348	-7.047	0.341	0.379	-7.016	0.223	CCOC(=O)CC(=O)OCC	160.169	0.5027	148.073	64	0	0.316634831649271	-0.465545209485922	0.465545209485922	0.316634831649271	6.75431350541509	6.75431350541509	3.515167193677	3.515167193677	1.78681903493737	1.78681903493737	0.899325544619315	0.899325544619315	0.541888478243413	0.541888478243413	0.5027	37.883	0.714285714285714	-1.06	9.94	5.70434461902198	5.38742729306488	65.4790383733105	0	0	0
mobley_2410897	CCN	ethanamine	-4.5	0.6	-3.16	0.02	0.571	-3.476	0.121	0.485	-4.026	0.161	0.462	-5.053	0.216	0.572	-3.607	0.124	CCN	45.085	-0.035	38.029	20	0	-0.010576265829207	-0.330748418439075	0.330748418439075	0.010576265829207	2.28445705037617	2.28445705037617	1.11535507165041	1.11535507165041	0.408248290463863	0.408248290463863	0	0	0	0	-0.035	14.7284	1	-0.04	2.96	1.96	1.96	20.4440838392389	0	0	0
mobley_2422586	CCCOC	1-methoxypropane	-1.66	0.6	-0.6	0.02	0.606	-0.251	0.144	0.477	-0.912	0.198	0.444	0.02	0.209	0.565	-0.313	0.143	CCCOC	74.123	1.0428	64.043	32	0	0.045913166957367	-0.384700977062888	0.384700977062888	0.045913166957367	3.82246185283696	3.82246185283696	1.90403020624522	1.90403020624522	0.992799279826744	0.992799279826744	0.408248290463863	0.408248290463863	0.204124145231931	0.204124145231931	1.0428	22.167	1	-0.04	4.96	3.96	3.96	32.9476226005263	0	0	0
mobley_242480	c1ccc2c(c1)C(=O)c3c(ccc(c3C2=O)N)N	1,4-diamino-9,10-anthracenedione	-11.85	0.35	-15.25	0.04	0.433	-12.88	0.223	0.264	-12.62	0.326	0.329	-11.79	0.321	0.299	-13.41	0.318	Nc1ccc(N)c2c1C(=O)c1ccccc1C2=O	238.246	1.6264	228.166	88	0	0.196168485439153	-0.398107141123947	0.398107141123947	0.196168485439153	9.43529873444473	9.43529873444473	5.47363243136608	5.47363243136608	4.19784900830287	4.19784900830287	3.14024070906762	3.14024070906762	2.27260819604042	2.27260819604042	1.6264	68.5738	0	-2.62	10.5286954437531	3.43403111045422	1.19761280295723	103.215375994938	1	0	1
mobley_2451097	c1ccc(cc1)C#N	benzonitrile	-4.1	0.6	-3.24	0.03	0.591	-2.466	0.15	0.416	-1.729	0.21	0.536	-2.862	0.215	0.572	-2.903	0.143	N#Cc1ccccc1	103.124	1.55828	98.084	38	0	0.099108836824406	-0.192437051434375	0.192437051434375	0.099108836824406	4.33396494144809	4.33396494144809	2.38429040027294	2.38429040027294	1.47782880265943	1.47782880265943	0.90288851322222	0.90288851322222	0.512688451802667	0.512688451802667	1.55828	31.157	0	-1.29	4.85903129657228	2.13092991566867	0.854540039359855	48.1889249153623	0	0	0
mobley_2457863	COc1cccc(c1)O	3-methoxyphenol	-7.66	0.6	-6.97	0.04	0.429	-6.187	0.185	0.468	-5.053	0.259	0.423	-4.728	0.248	0.39	-6.627	0.192	COc1cccc(O)c1	124.139	1.4008	116.075	48	0	0.122046280025405	-0.507823199231696	0.507823199231696	0.122046280025405	5.16486296272232	5.16486296272232	2.65734643849169	2.65734643849169	1.70147961906856	1.70147961906856	1.05332137505157	1.05332137505157	0.610485810372677	0.610485810372677	1.4008	34.6588	0.142857142857143	-1.18	5.94787723785166	2.39556174065978	1.35339301150399	53.7041242155965	0	0	0
mobley_2481002	C([N+](=O)[O-])(Cl)(Cl)Cl	trichloro(nitro)methane	-1.45	0.1	-0.38	0.02	0.615	1.06	0.159	0.571	1.42	0.216	0.504	0.35	0.211	0.614	0.05	0.168	O=[N+]([O-])C(Cl)(Cl)Cl	164.375	1.5908	164.375	42	0	0.448706985789931	-0.260449340825333	0.448706985789931	0.260449340825333	2.89760359545537	5.16539043351073	1.15570187893393	2.28959529796161	0.724941775789318	2.94632004291214	0.207019667802706	0.621059003408119	0	0	1.5908	27.2844	1	0.27	7.27	2.026419252696	2.90795853269537	54.3020254309744	0	0	0
mobley_2484519	c1ccc(cc1)CCl	benzyl chloride	-1.93	0.2	-1.74	0.03	0.489	-1.294	0.178	0.441	-0.746	0.263	0.462	-2.609	0.206	0.485	-0.792	0.171	ClCc1ccccc1	126.586	2.4254	119.53	42	0	0.047356316262689	-0.121551118720179	0.121551118720179	0.047356316262689	4.4718226001439	5.22775154616236	2.53149823502866	3.06602071885351	1.6192291806097	1.88649042252213	0.997128012039581	1.30573471196376	0.567097651813166	0.745271813088115	2.4254	35.999	0.142857142857143	-0.49	5.64315579227696	2.72913529531166	1.23920640291198	54.0996114607753	0	0	0
mobley_2487143	CCCCC(=O)C	hexan-2-one	-3.28	0.6	-3.01	0.03	0.425	-2.798	0.177	0.423	-3.114	0.232	0.346	-4.622	0.25	0.472	-2.491	0.172	CCCCC(C)=O	100.161	1.7656	88.065	42	0	0.12933977260317	-0.300031024994877	0.300031024994877	0.12933977260317	5.02956863402351	5.02956863402351	2.76478431701175	2.76478431701175	1.80556849371589	1.80556849371589	0.882392158505876	0.882392158505876	0.425722174241977	0.425722174241977	1.7656	30.206	0.833333333333333	-0.33	6.67	3.84636684303351	5.67	44.7254836998564	0	0	0
mobley_2489709	c1ccc(c(c1)Cl)Cl	1,2-dichlorobenzene	-1.36	0.6	-0.55	0.03	0.602	0.26	0.186	0.48	0.78	0.258	0.51	-4.359	0.226	0.556	0.19	0.18	Clc1ccccc1Cl	147.004	2.9934	142.972	42	0	0.059180344278362	-0.082713195464924	0.082713195464924	0.059180344278362	4.06533002277696	5.57718791481387	2.20531474219885	2.96124368821731	1.4141087741285	2.22850902760971	0.824372589343011	1.58028108063277	0.439294576421188	0.710761327581593	2.9934	36.462	0	-0.2	5.92820512820513	2.38184089962516	1.14567901234568	58.0379355732603	0	0	0
mobley_2492140	C(C(Cl)(Cl)Cl)(Cl)Cl	1,1,1,2,2-pentachloroethane	-1.23	0.1	0.06	0.03	0.604	0.68	0.179	0.471	0.91	0.279	0.457	1.27	0.327	0.576	0.43	0.165	ClC(Cl)C(Cl)(Cl)Cl	202.295	3.1603	201.287	44	0	0.219757317816151	-0.100606720772808	0.219757317816151	0.100606720772808	2.96717263423576	6.74681736432803	1.29205762458064	3.29882260455229	0.842309049759927	4.30751309429946	0.247435829652697	2.22692246687427	0	0	3.1603	35.784	1	1.45	8.45	2.83820081957831	3.98691275167785	66.6205242766345	0	0	0
mobley_2493732	C=C(Cl)Cl	1,1-dichloroethylene	0.25	0.6	1.11	0.02	0.636	1.34	0.125	0.578	1.58	0.177	0.536	0.2	0.205	0.635	1.84	0.133	C=C(Cl)Cl	96.944	1.9352	94.928	24	0	0.099184038872684	-0.071555308341519	0.099184038872684	0.071555308341519	1.963035727205	3.47489361924191	0.731517863602501	1.48744680962096	0.338689813340996	1.44464086859442	0	0	0	0	1.9352	20.846	0	0.32	4.32	1.62120481927711	39.47625	35.0211225638053	0	0	0
mobley_2501588	CCC[N@@](CC1CC1)c2c(cc(cc2[N+](=O)[O-])C(F)(F)F)[N+](=O)[O-]	profluralin	-2.45	1.37	-1.96	0.04	0.421	-1.345	0.317	0.352	1.18	0.383	0.337	-0.665	0.326	0.337	-1.073	0.32	CCCN(CC1CC1)c1c([N+](=O)[O-])cc(C(F)(F)F)cc1[N+](=O)[O-]	347.293	4.1482	331.165	132	0	0.416414443655795	-0.360075990234354	0.416414443655795	0.360075990234354	12.8761120808846	12.8761120808846	7.43707156909507	7.43707156909507	5.76447441523687	5.76447441523687	3.77566188729514	3.77566188729514	2.54658777995794	2.54658777995794	4.1482	79.9808	0.571428571428571	-2.39	17.9560011998934	6.61652534649311	3.92260798752634	134.907500205122	1	0	1
mobley_2517158	CCCCCCCBr	1-bromoheptane	0.34	0.6	1.22	0.03	0.474	1.12	0.182	0.373	2.48	0.256	0.377	2.34	0.244	0.534	1.95	0.198	CCCCCCCBr	179.101	3.3517	163.981	50	0	0.003125302400249	-0.092807803987593	0.092807803987593	0.003125302400249	5.62060516012851	7.20660169924322	3.47436802309897	4.59583693084537	2.10319579887771	2.89619406843506	1.23718401154949	1.79791846542269	0.69804450884558	1.09454364362426	3.3517	42.553	1	0.48	8.48	7.48	6.48	60.7964513198506	0	0	0
mobley_2518989	CCOP(=S)(OCC)S[C@@H](CCl)N1C(=O)c2ccccc2C1=O	dialifor	-5.74	1.93	-16.52	0.07	0.361	-13.1	0.352	0.308	-13.04	0.466	0.24	-11.51	0.366	0.283	-14.46	0.363	CCOP(=S)(OCC)S[C@@H](CCl)N1C(=O)c2ccccc2C1=O	393.854	3.8782	376.718	126	0	0.262078245600532	-0.32191838357183	0.32191838357183	0.262078245600532	12.7299530963001	16.0133023951739	7.07408341257535	11.7314941338923	4.52301666700028	11.2075829881411	3.07066690128218	9.11801616896576	2.17712465492127	8.16128032473065	3.8782	96.5780000000001	0.428571428571429	-0.43	18.9022143718717	8.0987136931007	3.97808207587225	149.123295930896	0	1	1
mobley_2523689	c1ccc(cc1)n2c(=O)c(c(cn2)N)Cl	5-Amino-4-chloro-2-phenylpyridazin-3(2H)-one	-16.43	1.93	-16.04	0.04	0.311	-14.55	0.256	0.299	-14.52	0.366	0.283	-11.87	0.311	0.402	-15.28	0.234	Nc1cnn(-c2ccccc2)c(=O)c1Cl	221.647	1.4681	213.583	76	0	0.291875441161385	-0.396048531337738	0.396048531337738	0.291875441161385	7.72209183880039	8.47802078481884	4.28655273869625	4.66451721170548	2.96639865869786	3.34436313170709	1.94663637466761	2.3265213653575	1.19861658048572	1.3274657441705	1.4681	59.2564	0	-1.81	9.73391200465246	3.74447763335976	1.71211786319446	90.9108973663922	0	0	0
mobley_252413	CCCC(C)(C)C	2,2-dimethylpentane	2.88	0.6	2.69	0.03	0.555	3.02	0.189	0.444	3.38	0.282	0.466	3.95	0.245	0.548	3.56	0.203	CCCC(C)(C)C	100.205	2.8326	84.077	44	0	-0.038271180379734	-0.065362571583178	0.065362571583178	0.038271180379734	5.9142135623731	5.9142135623731	3.06066017177982	3.06066017177982	3.31066017177982	3.31066017177982	1	1	0.75	0.75	2.8326	34.363	1	0	7	2.34375	6	46.9289037142092	0	0	0
mobley_2577969	c1cc2ccc3cccc4c3c2c(c1)cc4	pyrene	-4.52	0.6	-6.79	0.04	0.425	-6.676	0.224	0.343	-6.473	0.273	0.353	-8.402	0.326	0.436	-5.933	0.232	c1cc2ccc3cccc4ccc(c1)c2c34	202.256	4.584	192.176	74	0	-0.002680806111141	-0.061032586380982	0.061032586380982	0.002680806111141	8.77350269189626	8.77350269189626	5.5594010767585	5.5594010767585	4.289600717839	4.289600717839	3.39273441009184	3.39273441009184	2.66958660462543	2.66958660462543	4.584	70.146	0	-2.08	8.11640192478581	2.73240474013108	0.891949911847744	93.4554215948382	0	0	0
mobley_2607611	CCCCCCOC(=O)C	hexyl acetate	-2.26	0.6	-2.22	0.03	0.4	-2.577	0.218	0.362	-3.029	0.306	0.393	-3.387	0.292	0.428	-2.364	0.198	CCCCCCOC(C)=O	144.214	2.1298	128.086	60	0	0.302122867926094	-0.465877686673663	0.465877686673663	0.302122867926094	6.85203048686046	6.85203048686046	3.90403020624522	3.90403020624522	2.40070350810636	2.40070350810636	1.30321616290293	1.30321616290293	0.744736290843938	0.744736290843938	2.1298	40.775	0.875	-0.53	9.47	6.58806375442739	7.47	62.5689131581564	0	0	0
mobley_2609604	CCC(C)(C)CC	3,3-dimethylpentane	2.56	0.6	2.59	0.03	0.51	2.46	0.186	0.485	3.89	0.298	0.481	2.16	0.252	0.538	3.26	0.189	CCC(C)(C)CC	100.205	2.8326	84.077	44	0	-0.035945628436685	-0.064873378826227	0.064873378826227	0.035945628436685	5.9142135623731	5.9142135623731	3.12132034355964	3.12132034355964	2.87132034355964	2.87132034355964	1.9142135623731	1.9142135623731	0.25	0.25	2.8326	34.363	1	0	7	2.34375	2.66666666666667	46.9289037142092	0	0	0
mobley_2613240	COc1ccccc1OC	1,2-dimethoxybenzene	-5.33	0.1	-4.05	0.03	0.41	-4.285	0.23	0.352	-3.252	0.254	0.365	-1.88	0.299	0.465	-3.57	0.196	COc1ccccc1OC	138.166	1.7038	128.086	54	0	0.160211451039002	-0.492870345475898	0.492870345475898	0.160211451039002	6.12589765768623	6.12589765768623	3.05209514058122	3.05209514058122	1.85498334347921	1.85498334347921	1.28898816682081	1.28898816682081	0.787437229735848	0.787437229735848	1.7038	39.546	0.25	-1.18	6.93337868480726	3.10685497179523	1.20952335276168	60.3883778073039	0	0	0
mobley_2636578	C(CO[N+](=O)[O-])CO[N+](=O)[O-]	3-nitrooxypropyl nitrate	-4.8	0.39	-5.32	0.03	0.498	-2.254	0.198	0.467	-1.184	0.242	0.479	-3.115	0.207	0.544	-4.941	0.183	O=[N+]([O-])OCCCO[N+](=O)[O-]	166.089	-0.2069	160.041	64	0	0.293995793880894	-0.313838269930146	0.313838269930146	0.293995793880894	5.46523727734274	5.46523727734274	2.67279538419996	2.67279538419996	1.46721416630426	1.46721416630426	0.68206783110776	0.68206783110776	0.337096208472445	0.337096208472445	-0.2069	30.5098	1	-1.6	9.4	5.20579447713898	8.4	60.9102541595921	0	0	0
mobley_2659552	Cc1ccc(cc1)C(=O)N(C)C	N,N-4-trimethylbenzamide	-9.76	0.2	-8.08	0.04	0.434	-8.113	0.233	0.274	-7.334	0.285	0.348	-4.967	0.332	0.373	-7.579	0.228	Cc1ccc(C(=O)N(C)C)cc1	163.22	1.69682	150.116	64	0	0.252832109353586	-0.344770277247969	0.344770277247969	0.252832109353586	7.66486296272232	7.66486296272232	3.89352533902774	3.89352533902774	3.06560515919284	3.06560515919284	1.70469840478279	1.70469840478279	0.954337071582118	0.954337071582118	1.69682	49.1965	0.3	-1.31	8.78354536950421	3.39093713463774	1.84484457170387	72.8125273473305	0	0	0
mobley_2661134	c1cc(cc(c1)O)C#N	3-hydroxybenzonitrile	-9.65	0.6	-7.74	0.03	0.505	-6.199	0.184	0.408	-5.507	0.217	0.291	-6.335	0.292	0.374	-7.609	0.216	N#Cc1cccc(O)c1	119.123	1.26388	114.083	44	0	0.116395940556641	-0.507919146256474	0.507919146256474	0.116395940556641	4.70382826775842	4.70382826775842	2.51858080054588	2.51858080054588	1.66213174691091	1.66213174691091	0.975253729668818	0.975253729668818	0.575458859918099	0.575458859918099	1.26388	32.8218	0	-1.49	5.64315579227696	2.18536081892877	1.19875005544989	52.9831586675583	0	0	0
mobley_2681549	c1c(cc(cc1Cl)Cl)Cl	1,3,5-trichlorobenzene	-0.78	0.6	0.33	0.03	0.59	1.05	0.163	0.493	0.59	0.267	0.465	-1.058	0.23	0.662	0.96	0.17	Clc1cc(Cl)cc(Cl)c1	181.449	3.6468	178.425	48	0	0.043511410394859	-0.084233321044282	0.084233321044282	0.043511410394859	4.36594422659656	6.63373106465192	2.29899751708272	3.4328909361104	1.5876663726002	2.89697371401615	0.827326835353989	1.48198050606197	0.520178761215194	1.39301489352982	3.6468	41.472	0	0.09	7.20001100110011	2.78220028173042	2.0527237406794	68.341201800142	0	0	0
mobley_2689721	C1CCCCC1	cyclohexane	1.23	0.6	1.5	0.02	0.559	1.48	0.153	0.505	2.25	0.211	0.502	1.1	0.205	0.54	2.17	0.147	C1CCCCC1	84.162	2.3406	72.066	36	0	-0.053305972789116	-0.053305972789116	0.053305972789116	0.053305972789116	4.24264068711929	4.24264068711929	3	3	2.12132034355964	2.12132034355964	1.5	1.5	1.06066017177982	1.06066017177982	2.3406	27.702	1	0	4.16666666666667	2.22222222222222	1	39.5581304462834	1	0	1
mobley_2693089	CC(C)Cc1cnccn1	2-isobutylpyrazine	-5.04	0.6	-5.5	0.03	0.465	-5.094	0.198	0.426	-4.443	0.305	0.317	-2.563	0.335	0.403	-4.698	0.196	CC(C)Cc1cnccn1	136.198	1.6751	124.102	54	0	0.058872525757103	-0.261223660029061	0.261223660029061	0.058872525757103	6.41093504894497	6.41093504894497	3.536714154356	3.536714154356	2.79472095371033	2.79472095371033	1.2340354873322	1.2340354873322	0.853651271436825	0.853651271436825	1.6751	40.574	0.5	-0.92	7.19013215859031	3.29912184441346	2.13187087020553	61.3304675389764	0	0	0
mobley_2725215	CCCN(CCC)c1c(cc(cc1[N+](=O)[O-])S(=O)(=O)C)[N+](=O)[O-]	nitralin	-7.98	1.93	-11.25	0.05	0.364	-10.17	0.29	0.21	-8.925	0.365	0.235	-6.88	0.415	0.294	-11.33	0.267	CCCN(CCC)c1c([N+](=O)[O-])cc(S(C)(=O)=O)cc1[N+](=O)[O-]	345.377	2.5329	326.225	128	0	0.300472764882594	-0.360364037134482	0.360364037134482	0.300472764882594	13.1825064828724	13.9990030638001	7.04819253840531	8.93960407646356	5.08356493791171	7.09930051265456	3.16801619200334	4.26002315264964	2.27076317108339	2.92217590674548	2.5329	85.6556	0.538461538461538	-2.23	18.8181463649494	7.35665216015034	4.37610320019397	133.677181417263	0	0	0
mobley_2725802	CC(=O)N1CCCC1	1-pyrrolidin-1-ylethanone	-9.8	0.6	-7.83	0.03	0.481	-7.696	0.185	0.413	-8.156	0.273	0.37	-7.712	0.232	0.392	-7.836	0.185	CC(=O)N1CCCC1	113.16	0.6287	102.072	46	0	0.218941922983906	-0.342943142253483	0.342943142253483	0.218941922983906	5.18388901071001	5.18388901071001	3.06018647501559	3.06018647501559	2.21317297635276	2.21317297635276	1.55138954067407	1.55138954067407	1.03202476805087	1.03202476805087	0.6287	31.488	0.833333333333333	-0.53	5.6038688085676	2.15863381165889	0.997031797768491	49.4794862165305	0	1	1
mobley_2727678	c1c(c(=O)[nH]c(=O)[nH]1)I	5-iodouracil	-18.72	0.64	-17.74	0.03	0.399	-17.43	0.22	0.373	-16.5	0.292	0.263	-13.14	0.34	0.453	-17.86	0.195	O=c1[nH]cc(I)c(=O)[nH]1	237.984	-0.3322	234.96	48	0	0.325231771230821	-0.313045810361367	0.325231771230821	0.313045810361367	4.27181132312658	6.4293096143029	2.1745807961581	3.25332994174626	1.41986105572639	2.58205173811387	0.773964206584211	1.57525829504081	0.393361909704529	0.6839095803014	-0.3322	40.4004	0	-0.59	6.52890606420928	2.33863787089603	1.40821567826627	63.4555814025212	0	0	0
mobley_2751110	c1cc(ccc1[N+](=O)[O-])O	4-nitrophenol	-10.64	0.6	-8.47	0.03	0.491	-6.356	0.189	0.426	-5.707	0.263	0.34	-4.162	0.272	0.459	-8.044	0.221	O=[N+]([O-])c1ccc(O)cc1	139.11	1.3004	134.07	52	0	0.269194956016165	-0.507958164790961	0.507958164790961	0.269194956016165	5.02032484868615	5.02032484868615	2.63372917221599	2.63372917221599	1.77350756457937	1.77350756457937	1.06052775380428	1.06052775380428	0.574348523231009	0.574348523231009	1.3004	34.7612	0	-1.58	6.5387648456057	2.34499409583457	1.22261694166336	56.8786125941928	0	0	0
mobley_2763835	CCOc1ccccc1	ethoxybenzene	-2.22	0.6	-2.25	0.03	0.479	-1.998	0.188	0.389	-1.305	0.273	0.393	-1.392	0.294	0.506	-1.682	0.164	CCOc1ccccc1	122.167	2.0853	112.087	48	0	0.118769305480158	-0.493890114299604	0.493890114299604	0.118769305480158	5.50210641759854	5.50210641759854	3.11058966353625	3.11058966353625	1.74606523147736	1.74606523147736	1.054209399134	1.054209399134	0.683386939351179	0.683386939351179	2.0853	37.611	0.25	-0.98	6.14468827930175	3.1269217948781	1.76201298002797	55.2748325777971	0	0	0
mobley_2771569	CN1CCNCC1	1-methylpiperazine	-7.77	0.6	-8.17	0.03	0.386	-9.007	0.178	0.351	-9.618	0.263	0.409	-14.76	0.309	0.468	-8.8	0.169	CN1CCNCC1	100.165	-0.4786	88.069	42	0	0.010432119884319	-0.314187062542533	0.314187062542533	0.010432119884319	4.77564072024615	4.77564072024615	2.78677590872018	2.78677590872018	2.05327592528361	2.05327592528361	1.34060154986005	1.34060154986005	0.776637962641806	0.776637962641806	-0.4786	30.3667	1	-0.08	5.06450867052023	2.28455463728191	1.4502520151005	44.5028841856982	0	1	1
mobley_2782339	c1ccc2c(c1)C(=O)NC2=O	phthalimide	-9.61	0.5	-11.82	0.03	0.514	-11.44	0.182	0.334	-9.894	0.315	0.379	-11.91	0.227	0.479	-11.94	0.226	O=C1NC(=O)c2ccccc21	147.133	0.5702	142.093	54	0	0.258423667381136	-0.288137122306096	0.288137122306096	0.258423667381136	5.62589765768623	5.62589765768623	3.23559855965349	3.23559855965349	2.32883207244657	2.32883207244657	1.64337827753216	1.64337827753216	1.11690283246215	1.11690283246215	0.5702	38.2387	0	-1.64	6.09493239516406	1.91946180555556	0.741170306779447	63.0283625784565	0	1	1
mobley_2784376	C1CC1	cyclopropane	0.75	0.6	2.48	0.02	0.668	2.05	0.101	0.596	2.13	0.153	0.629	0.24	0.162	0.585	2.89	0.112	C1CC1	42.081	1.1703	36.033	18	0	-0.053305972789116	-0.053305972789116	0.053305972789116	0.053305972789116	2.12132034355964	2.12132034355964	1.5	1.5	1.06066017177982	1.06066017177982	0.353553390593274	0.353553390593274	0	0	1.1703	13.851	1	0	1.33333333333333	0.222222222222222	0	20.4633041030935	1	0	1
mobley_2789243	c1cc(cnc1)Cl	3-chloropyridine	-4.01	0.6	-2.77	0.03	0.671	-2.307	0.145	0.471	-1.819	0.208	0.394	-2.565	0.217	0.614	-2.323	0.143	Clc1cccnc1	113.547	1.735	109.515	36	0	0.058881418622578	-0.263180097125561	0.263180097125561	0.058881418622578	3.63457914526769	4.39050809128614	1.94939695185523	2.32736142486446	1.17124315517275	1.60767893564474	0.625442963876933	0.849021128841529	0.341920005083941	0.471002918811173	1.735	29.247	0	-0.56	4.59527950310559	1.93739854318418	1.16297375419124	46.9543173273252	0	0	0
mobley_2792521	CCC/C=C/C=O	(2E)-hex-2-enal	-3.68	0.6	-3.12	0.03	0.403	-2.939	0.174	0.353	-2.566	0.207	0.49	-6.692	0.22	0.594	-2.729	0.181	CCC/C=C/C=O	98.145	1.5416	88.065	40	0	0.142018037339761	-0.29857631082421	0.29857631082421	0.142018037339761	4.55451266040584	4.55451266040584	2.51772399871259	2.51772399871259	1.35291024820816	1.35291024820816	0.669991984881273	0.669991984881273	0.31844726708716	0.31844726708716	1.5416	30.112	0.5	-0.59	6.41	5.41	5.41	44.0358806676721	0	0	0
mobley_2802855	CCCCBr	1-bromobutane	-0.4	0.6	0.7	0.02	0.656	0.93	0.173	0.442	2.42	0.208	0.412	-1.409	0.221	0.562	1.27	0.161	CCCCBr	137.02	2.1814	127.948	32	0	0.003115222707676	-0.092807985075221	0.092807985075221	0.003115222707676	3.49928481656887	5.08528135568357	1.97436802309897	3.09583693084537	1.04253562709789	1.83553389665524	0.487184011549486	1.04791846542269	0.133630620956212	0.694365074829413	2.1814	28.702	1	0.48	5.48	4.48	4.48	41.7016249766607	0	0	0
mobley_282648	c1ccc2ccccc2c1	naphthalene	-2.4	0.6	-3.21	0.03	0.447	-3.43	0.167	0.342	-2.012	0.301	0.425	-4.125	0.234	0.561	-2.826	0.159	c1ccc2ccccc2c1	128.174	2.8398	120.11	48	0	-0.018404250672442	-0.061629711446875	0.061629711446875	0.018404250672442	5.61880215351701	5.61880215351701	3.40470053837925	3.40470053837925	2.34715062810913	2.34715062810913	1.65868924780839	1.65868924780839	1.13290582474518	1.13290582474518	2.8398	43.948	0	-1.3	5.48222977999787	2.14305288610577	0.780533543691061	60.1130676512322	0	0	0
mobley_2837389	c1cc[nH]c1	pyrrole	-4.78	0.6	-4.01	0.02	0.575	-4.376	0.132	0.511	-4.839	0.205	0.539	-5.803	0.196	0.671	-3.983	0.129	c1cc[nH]c1	67.091	1.0147	62.051	26	0	0.000495844728468	-0.367636712883412	0.367636712883412	0.000495844728468	2.8094010767585	2.8094010767585	1.57735026918963	1.57735026918963	0.884900179459751	0.884900179459751	0.496011290570862	0.496011290570862	0.277777777777778	0.277777777777778	1.0147	20.7927	0	-0.72	2.51364485981308	0.93079919643637	0.29336361254258	30.6405635405113	0	0	0
mobley_2844990	c1cc2c(cc1Cl)Oc3cc(c(c(c3O2)Cl)Cl)Cl	1,2,3,7-tetrachlorodibenzo-p-dioxin	-3.84	1	-2.66	0.04	0.407	-0.93	0.264	0.373	0.13	0.365	0.332	2.29	0.459	0.446	-1.377	0.264	Clc1ccc2c(c1)Oc1cc(Cl)c(Cl)c(Cl)c1O2	321.974	6.1982	317.942	92	0	0.189831294163984	-0.449339040310701	0.449339040310701	0.189831294163984	8.63775554972314	11.661471333797	4.88780966784839	6.3996675598853	3.608795729305	5.20836058253604	2.42104292840158	3.90090264084416	1.6020015511364	2.37993084698476	6.1982	73.072	0	-0.8	12.244921875	4.38971664477388	1.89656691666048	122.922821538572	0	1	1
mobley_2845466	c1c2c(cc(c1Cl)Cl)Oc3cc(c(cc3O2)Cl)Cl	2,3,7,8-tetrachlorodibenzo-p-dioxin	-3.37	1	-2.54	0.04	0.476	-0.748	0.244	0.333	0.8	0.324	0.336	2.89	0.355	0.498	-1.819	0.238	Clc1cc2c(cc1Cl)Oc1cc(Cl)c(Cl)cc1O2	321.974	6.1982	317.942	92	0	0.171248477083417	-0.449397207048999	0.449397207048999	0.171248477083417	8.63775554972314	11.661471333797	4.88182660370469	6.39368449574159	3.63022801753692	5.25902852449934	2.41311221417533	3.85741234654787	1.57663727387829	2.19124721562523	6.1982	73.072	0	-0.8	12.244921875	4.38971664477388	1.99456476468138	122.922821538572	0	1	1
mobley_2850833	c1ccc(c(c1)C=O)O	2-hydroxybenzaldehyde	-4.68	0.1	-8.81	0.03	0.398	-8.089	0.189	0.431	-6.954	0.259	0.388	-5.729	0.241	0.535	-8.511	0.167	O=Cc1ccccc1O	122.123	1.2047	116.075	46	0	0.153268132248816	-0.507210027898206	0.507210027898206	0.153268132248816	4.74221323191195	4.74221323191195	2.57533446192993	2.57533446192993	1.6766668552983	1.6766668552983	1.06372157000569	1.06372157000569	0.587186941517845	0.587186941517845	1.2047	33.4943	0	-1.31	5.82003901170351	2.30676363555036	1.07681917601922	52.7521010861334	0	0	0
mobley_2859600	C=Cc1ccccc1	styrene	-1.24	0.6	-1.08	0.03	0.52	-0.85	0.153	0.442	-0.908	0.232	0.397	-0.301	0.305	0.553	-0.695	0.156	C=Cc1ccccc1	104.152	2.3296	96.088	40	0	-0.026255789377843	-0.098470050040165	0.098470050040165	0.026255789377843	4.6712083963243	4.6712083963243	2.60760702758164	2.60760702758164	1.61480774775489	1.61480774775489	1.03527475180736	1.03527475180736	0.589121682286802	0.589121682286802	2.3296	36.533	0	-1.04	5.10367816091954	2.31410721951466	0.968848852040816	49.4716843161059	0	0	0
mobley_2864987	CCC[C@@H](C)O	pentan-2-ol	-4.39	0.6	-2.94	0.03	0.524	-2.724	0.169	0.524	-2.926	0.27	0.489	-6.265	0.251	0.534	-3.086	0.174	CCC[C@@H](C)O	88.15	1.1673	76.054	38	0	0.051156559616146	-0.393419452477619	0.393419452477619	0.051156559616146	4.43877742706268	4.43877742706268	2.4509042305872	2.4509042305872	1.63769650064089	1.63769650064089	0.706449714063206	0.706449714063206	0.417774579468393	0.417774579468393	1.1673	26.5888	1	-0.04	5.96	3.16161290322581	3.96	38.993253237612	0	0	0
mobley_2881590	CC(C)CO[N+](=O)[O-]	isobutyl nitrate	-1.88	0.1	-1.83	0.03	0.564	-0.06	0.191	0.36	0.69	0.292	0.376	-1.729	0.238	0.508	-1.519	0.169	CC(C)CO[N+](=O)[O-]	119.12	0.8507	110.048	48	0	0.294004654530556	-0.313637897564191	0.313637897564191	0.294004654530556	4.95641551726772	4.95641551726772	2.39934652094309	2.39934652094309	1.91321975940758	1.91321975940758	0.513278187922272	0.513278187922272	0.209929260445004	0.209929260445004	0.8507	27.7844	1	-0.8	7.2	3.23395061728395	5.2	47.554636822504	0	0	0
mobley_2913224	CC(=O)Oc1ccccc1C(=O)O	acetylsalicylic acid	-9.94	0.18	-9.4	0.04	0.418	-10.68	0.25	0.426	-9.896	0.3	0.301	-8.423	0.357	0.291	-11.85	0.221	CC(=O)Oc1ccccc1C(=O)O	180.159	1.3101	172.095	68	0	0.33900378687731	-0.477539527155456	0.477539527155456	0.33900378687731	6.98135954365005	6.98135954365005	3.61745364786733	3.61745364786733	2.39495567832067	2.39495567832067	1.3711546649445	1.3711546649445	0.887171219237414	0.887171219237414	1.3101	44.7103	0.111111111111111	-1.84	9.24960573476702	3.70925125834546	2.29741503251993	74.7570526444772	0	0	0
mobley_2923700	CCc1ccc(cc1)O	4-ethylphenol	-6.13	0.6	-5.45	0.03	0.482	-5.297	0.194	0.349	-4.234	0.282	0.322	-3.718	0.286	0.441	-5.069	0.187	CCc1ccc(O)cc1	122.167	1.9546	112.087	48	0	0.115094837349223	-0.507966645263323	0.507966645263323	0.115094837349223	5.46372145344501	5.46372145344501	3.10563417457572	3.10563417457572	2.0200005708043	2.0200005708043	1.34458859548578	1.34458859548578	0.731650190684253	0.731650190684253	1.9546	37.4848	0.25	-0.98	6.14468827930175	2.53393022338556	1.45673769190484	54.9555211004862	0	0	0
mobley_2925352	Cc1ccc(cc1)O	p-cresol	-6.13	0.6	-5.58	0.03	0.47	-5.124	0.176	0.446	-4.61	0.252	0.413	-4.042	0.274	0.493	-5.596	0.173	Cc1ccc(O)cc1	108.14	1.70062	100.076	42	0	0.115094488951393	-0.507966648155533	0.507966648155533	0.115094488951393	4.75661467225846	4.75661467225846	2.5449740027959	2.5449740027959	1.83554915893679	1.83554915893679	1.03397137795974	1.03397137795974	0.544763466757646	0.544763466757646	1.70062	32.8438	0.142857142857143	-0.98	5.16245014245014	1.86462219949754	0.997109257083298	48.5905789860896	0	0	0
mobley_2929847	CC(C)CC(=O)O	3-methylbutanoic acid	-6.09	0.6	-8.84	0.03	0.42	-7.824	0.185	0.384	-8.041	0.252	0.422	-8.845	0.225	0.397	-8.781	0.192	CC(C)CC(=O)O	102.133	1.1171	92.053	42	0	0.303100549858983	-0.481223063732964	0.481223063732964	0.303100549858983	4.63991893634	4.63991893634	2.3442331624183	2.3442331624183	1.99170953857264	1.99170953857264	0.582868716714724	0.582868716714724	0.349240852501722	0.349240852501722	1.1171	27.0908	0.8	-0.53	6.47	2.61092148042684	5.47	43.1547753376558	0	0	0
mobley_2958326	CCCNCCC	N-propylpropan-1-amine	-3.65	0.6	-2.23	0.03	0.526	-1.917	0.195	0.438	-2.609	0.269	0.339	-6.778	0.272	0.344	-2.183	0.166	CCCNCCC	101.193	1.396	86.073	44	0	-0.005155141548156	-0.31675342986642	0.31675342986642	0.005155141548156	5.32842712474619	5.32842712474619	3.12132034355964	3.12132034355964	1.75	1.75	0.853553390593273	0.853553390593273	0.478553390593274	0.478553390593274	1.396	33.4517	1	-0.04	6.96	5.96	5.96	46.1138237834206	0	0	0
mobley_2960202	c1c2c(cc(c1Cl)Cl)Oc3c(c(c(c(c3Cl)Cl)Cl)Cl)O2	1,2,3,4,7,8-hexachlorodibenzo-p-dioxin	-3.71	1	-1.88	0.04	0.459	-0.333	0.327	0.331	0.99	0.437	0.304	1.02	0.281	0.375	-1.099	0.277	Clc1cc2c(cc1Cl)Oc1c(Cl)c(Cl)c(Cl)c(Cl)c1O2	390.864	7.505	388.848	104	0	0.191408478909479	-0.447745203201143	0.447745203201143	0.191408478909479	9.23898395736234	13.7745576334731	5.10509053833466	7.37287737639002	3.83135331786674	6.15761146338486	2.59373006935132	5.083255288661	1.66348491221708	2.86592366675719	7.505	83.092	0	-0.22	14.706242135859	5.20283209609352	2.19292298085214	143.529353992336	0	1	1
mobley_296847	c1ccncc1	pyridine	-4.69	0.6	-3.51	0.02	0.616	-3.195	0.146	0.45	-2.691	0.174	0.521	-6.072	0.193	0.551	-3.043	0.138	c1ccncc1	79.102	1.0816	74.062	30	0	0.026728768295261	-0.264736970888988	0.264736970888988	0.026728768295261	3.33396494144809	3.33396494144809	1.84973111282766	1.84973111282766	1.02456386468958	1.02456386468958	0.566487408551771	0.566487408551771	0.312602027409935	0.312602027409935	1.0816	24.237	0	-0.85	3.34417475728155	1.55258271279103	0.549000848336318	36.6510511004435	0	0	0
mobley_2972345	c1ccc2c(c1)Cc3ccccc3C2	9,10-dihydroanthracene	-3.78	0.1	-4.3	0.04	0.445	-4.492	0.26	0.341	-3.472	0.311	0.438	-6.163	0.252	0.52	-3.738	0.195	c1ccc2c(c1)Cc1ccccc1C2	180.25	3.1816	168.154	68	0	-0.002007452424243	-0.061962289745785	0.061962289745785	0.002007452424243	8.0330157158901	8.0330157158901	5.06891410075235	5.06891410075235	3.89097404748334	3.89097404748334	2.998576893994	2.998576893994	2.21518021775885	2.21518021775885	3.1816	58.496	0.142857142857143	-1.56	7.80796832436829	2.98445640143841	1.15023162242518	84.212550400825	1	0	1
mobley_2972906	c1ccsc1	thiophene	-1.4	0.2	-0.36	0.02	0.584	-0.617	0.121	0.484	-0.972	0.193	0.494	0.79	0.196	0.488	-0.017	0.154	c1ccsc1	84.143	1.7481	80.111	26	0	-0.009338438056026	-0.152454341484825	0.152454341484825	0.009338438056026	2.71764936722237	3.53414594815009	1.47140452079103	2.4142135623731	0.793148469923614	1.60964505085134	0.425380791638466	1.05392015269317	0.226804605813257	0.680413817439772	1.7481	24.319	0	-0.3	2.91276595744681	1.22105024898144	0.484065187867814	35.0717663899085	0	0	0
mobley_299266	CC(=C)C	2-methylprop-1-ene	1.16	0.6	2.33	0.02	0.587	2.18	0.129	0.541	2.81	0.176	0.5	1.02	0.168	0.671	2.51	0.129	C=C(C)C	56.108	1.5824	48.044	24	0	-0.044481419382845	-0.100419848615463	0.100419848615463	0.044481419382845	3.20710678118655	3.20710678118655	1.35355339059327	1.35355339059327	1.20710678118655	1.20710678118655	0	0	0	0	1.5824	20.488	0.5	-0.26	3.74	1.10496350364964	14.0950295857988	27.1444743388351	0	0	0
mobley_2996632	C(Cl)(Cl)Cl	chloroform	-1.08	0.6	0.28	0.02	0.698	0.47	0.12	0.577	0.02	0.192	0.54	-1.213	0.162	0.686	0.51	0.14	ClC(Cl)Cl	119.378	1.9864	118.37	26	0	0.180106635477797	-0.087411527779044	0.180106635477797	0.087411527779044	1.71124368821731	3.97903052627267	0.654653670707977	1.96396101212393	0.247435829652697	2.22692246687427	0	0	0	0	1.9864	21.347	1	0.87	4.87	2.12839793281654	13.2594834192099	39.6490497084746	0	0	0
mobley_3006808	C(C(F)(F)F)O	2,2,2-trifluoroethanol	-4.31	0.6	-3.81	0.02	0.441	-3.569	0.154	0.479	-2.92	0.186	0.462	-0.807	0.274	0.516	-3.983	0.156	OCC(F)(F)F	100.039	0.541	97.015	38	0	0.411003004616176	-0.386945770759235	0.411003004616176	0.386945770759235	2.78821379571419	2.78821379571419	1.23672786612395	1.23672786612395	0.77329146016277	0.77329146016277	0.179284291400159	0.179284291400159	0	0	0.541	13.1408	1	-0.25	5.75	1.46604938271605	3.75	32.3950331032009	0	0	0
mobley_303222	CC=C	prop-1-ene	1.32	0.6	2.33	0.02	0.612	2.38	0.111	0.554	2.34	0.146	0.522	2.43	0.186	0.673	2.77	0.115	C=CC	42.081	1.1923	36.033	18	0	-0.047259809581983	-0.103361250747269	0.103361250747269	0.047259809581983	2.28445705037617	2.28445705037617	0.985598559653489	0.985598559653489	0.408248290463863	0.408248290463863	0	0	0	0	1.1923	15.871	0.333333333333333	-0.26	2.74	1.74	1.74	20.7795322244385	0	0	0
mobley_3034976	CC(=O)O	acetic acid	-6.69	0.6	-7.28	0.02	0.658	-8.688	0.136	0.457	-8.404	0.193	0.481	-8.227	0.219	0.557	-9.98	0.155	CC(=O)O	60.052	0.0909	56.02	24	0	0.299684553158214	-0.481433475172105	0.481433475172105	0.299684553158214	2.35546188596382	2.35546188596382	0.92773094298191	0.92773094298191	0.519018035899438	0.519018035899438	0	0	0	0	0.0909	13.3098	0.5	-0.53	3.47	0.874858299595141	1.15600925596297	24.0599489944659	0	0	0
mobley_3040612	CCc1ccccc1C	1-ethyl-2-methylbenzene	-0.85	0.1	-0.76	0.03	0.455	-0.717	0.183	0.446	-0.519	0.272	0.394	-1.172	0.256	0.472	-0.368	0.203	CCc1ccccc1C	120.195	2.55742	108.099	48	0	-0.030481428649992	-0.061984846716097	0.061984846716097	0.030481428649992	6.01650785794505	6.01650785794505	3.38801044096945	3.38801044096945	2.28003801310455	2.28003801310455	1.64215617344399	1.64215617344399	1.00677642399247	1.00677642399247	2.55742	40.557	0.333333333333333	-0.78	6.34165450121655	2.67433726126968	1.31745500520999	56.5262294626868	0	0	0
mobley_3047364	CCNc1nc(nc(n1)SC)NC(C)C	2-N-ethyl-6-(methylsulfanyl)-4-N-(propan-2-yl)-1,3,5-triazine-2,4-diamine	-7.65	0.45	-10.55	0.04	0.379	-10.25	0.27	0.33	-12.36	0.324	0.302	-10.07	0.389	0.354	-10.91	0.288	CCNc1nc(NC(C)C)nc(SC)n1	227.337	1.8456	210.201	84	0	0.228190235276196	-0.354326854756292	0.354326854756292	0.228190235276196	9.53434612733991	10.3508427082676	4.95804906694956	6.18279393834114	3.29869031475848	4.07208697689246	1.55013323427601	2.09785579178118	1.007707794163	1.36321873100835	1.8456	64.5304	0.666666666666667	-1.04	12.0316332378224	5.74717863502661	3.90755442749226	94.5028341412975	0	0	0
mobley_3053621	c1ccccc1	benzene	-0.9	0.2	-0.81	0.02	0.522	-0.922	0.135	0.59	0.01	0.211	0.513	-2.461	0.2	0.586	-0.435	0.135	c1ccccc1	78.114	1.6866	72.066	30	0	-0.062268570782093	-0.062268570782093	0.062268570782093	0.062268570782093	3.46410161513776	3.46410161513776	2	2	1.15470053837925	1.15470053837925	0.666666666666667	0.666666666666667	0.384900179459751	0.384900179459751	1.6866	26.442	0	-0.78	3.41157088122605	1.60576943967352	0.582399260140045	37.431403119497	0	0	0
mobley_3060426	CC(C)CCC(C)(C)C	2,2,5-trimethylhexane	2.93	0.6	2.97	0.03	0.492	3.13	0.2	0.446	4.75	0.316	0.318	0.79	0.226	0.548	3.26	0.192	CC(C)CCC(C)(C)C	128.259	3.4687	108.099	56	0	-0.038251337599608	-0.062773264604089	0.062773264604089	0.038251337599608	7.49156383156272	7.49156383156272	3.91650221943639	3.91650221943639	4.49318215649199	4.49318215649199	1.47168783648703	1.47168783648703	0.721687836487032	0.721687836487032	3.4687	43.527	1	0	9	3.2396694214876	8	59.6587879430024	0	0	0
mobley_3083321	COCOC	dimethoxymethane	-2.93	0.2	-3.22	0.04	0.504	-2.828	0.156	0.48	-2.204	0.224	0.526	-3.529	0.217	0.467	-4.153	0.188	COCOC	76.095	0.2367	68.031	32	0	0.145448323626315	-0.358682481106255	0.358682481106255	0.145448323626315	3.52360336211427	3.52360336211427	1.39384685011735	1.39384685011735	0.695201399387384	0.695201399387384	0.235702260395516	0.235702260395516	0.117851130197758	0.117851130197758	0.2367	18.885	1	-0.08	4.92	3.92	3.92	31.6962257156365	0	0	0
mobley_3105103	Cc1c(c(=O)n(c(=O)[nH]1)C(C)(C)C)Cl	terbacil	-11.14	1.93	-13.77	0.04	0.392	-14.2	0.242	0.305	-15.56	0.351	0.295	-17.35	0.289	0.345	-13.6	0.25	Cc1[nH]c(=O)n(C(C)(C)C)c(=O)c1Cl	216.668	1.25342	203.564	78	0	0.328619501254811	-0.309809980149051	0.328619501254811	0.309809980149051	8.64167464943691	9.39760359545537	4.26805092021841	4.64601539322764	4.18051795519649	4.55848242820571	1.88843707593134	2.33357753114215	1.23123186977849	1.36299285437749	1.25342	56.0657	0.555555555555556	-1.03	11.047101002313	3.2757484532369	1.74887938894715	86.5316915669376	0	0	0
mobley_313406	CCCO	propan-1-ol	-4.85	0.6	-3.33	0.02	0.52	-3.07	0.137	0.43	-2.843	0.195	0.404	-5.181	0.232	0.535	-3.345	0.134	CCCO	60.096	0.3887	52.032	26	0	0.042789279920534	-0.396387350632336	0.396387350632336	0.042789279920534	2.86142715787305	2.86142715787305	1.52333454720339	1.52333454720339	0.723606797749979	0.723606797749979	0.223606797749979	0.223606797749979	0	0	0.3887	17.3768	1	-0.04	3.96	2.96	1.96	26.2633690088188	0	0	0
mobley_3144334	Cc1ccc(c(c1)O)C	2,5-dimethylphenol	-5.91	0.6	-5.01	0.03	0.351	-4.379	0.185	0.41	-3.486	0.282	0.376	-3.572	0.231	0.433	-4.884	0.199	Cc1ccc(C)c(O)c1	122.167	2.00904	112.087	48	0	0.11824443550276	-0.507676852577633	0.507676852577633	0.11824443550276	5.67926440306884	5.67926440306884	2.96164066946256	2.96164066946256	2.28994094942523	2.28994094942523	1.36463847352369	1.36463847352369	0.719427122948263	0.719427122948263	2.00904	37.5808	0.25	-0.98	6.14468827930175	2.09491740804543	1.22443464995944	54.9555211004862	0	0	0
mobley_3151666	CCCCCCCCCCO	decan-1-ol	-3.64	0.6	-2.45	0.04	0.332	-1.92	0.234	0.353	-0.552	0.318	0.341	-3.026	0.297	0.402	-2.124	0.224	CCCCCCCCCCO	158.285	3.1194	136.109	68	0	0.043052407228889	-0.396376569342282	0.396376569342282	0.043052407228889	7.81117462617889	7.81117462617889	5.02333454720339	5.02333454720339	3.19848053190289	3.19848053190289	2.01166727360169	2.01166727360169	1.24568687535817	1.24568687535817	3.1194	49.6958	1	-0.04	10.96	9.96	9.96	70.8179638095951	0	0	0
mobley_3167746	CCCCCCCC	octane	2.88	0.6	3.09	0.03	0.553	3.27	0.177	0.354	4.06	0.246	0.469	4.03	0.244	0.502	4.08	0.211	CCCCCCCC	114.232	3.3668	96.088	50	0	-0.053316204543897	-0.065382383222802	0.065382383222802	0.053316204543897	6.24264068711929	6.24264068711929	3.91421356237309	3.91421356237309	2.41421356237309	2.41421356237309	1.45710678118655	1.45710678118655	0.853553390593273	0.853553390593273	3.3668	39.05	1	0	8	7	6	53.2938458286058	0	0	0
mobley_3169935	c1ccc(c(c1)N)Cl	2-chloroaniline	-4.91	0.6	-4.85	0.03	0.624	-4.028	0.161	0.372	-3.984	0.227	0.397	-6.045	0.253	0.501	-4.633	0.16	Nc1ccccc1Cl	127.574	1.9222	121.526	42	0	0.063491407721263	-0.397522964608439	0.397522964608439	0.063491407721263	4.26471581895736	5.02064476497581	2.30500764028905	2.68297211329828	1.52151294472227	1.92871307146288	0.905222602992125	1.24942865089786	0.475095966619112	0.610829342199314	1.9222	35.8644	0	-0.69	5.44679890560876	2.05266954789152	0.927965287531716	53.0745600433914	0	0	0
mobley_3183805	Cc1ccc(c(c1)C)C	1,2,4-trimethylbenzene	-0.86	0.6	-0.8	0.03	0.487	-0.793	0.177	0.387	0.25	0.299	0.414	-2.575	0.255	0.526	-0.504	0.192	Cc1ccc(C)c(C)c1	120.195	2.61186	108.099	48	0	-0.039501562093545	-0.059043013944035	0.059043013944035	0.039501562093545	6.23205080756888	6.23205080756888	3.23803387171259	3.23803387171259	2.58771324027147	2.58771324027147	1.66241076436993	1.66241076436993	0.891346035225553	0.891346035225553	2.61186	40.653	0.333333333333333	-0.78	6.34165450121655	2.21887201680218	1.31745500520999	56.5262294626868	0	0	0
mobley_3187514	Cc1ccccc1N	2-methylaniline	-5.53	0.6	-5.33	0.03	0.449	-5.075	0.183	0.403	-4.317	0.268	0.381	-2.491	0.272	0.416	-4.834	0.18	Cc1ccccc1N	107.156	1.57722	98.084	42	0	0.034320879695181	-0.398514098036843	0.398514098036843	0.034320879695181	4.88675134594813	4.88675134594813	2.61602540378444	2.61602540378444	1.85658801594678	1.85658801594678	1.18846138030074	1.18846138030074	0.586787657027282	0.586787657027282	1.57722	35.5914	0.142857142857143	-0.98	5.16245014245014	1.86462219949754	0.808016780809638	49.1362359309063	0	0	0
mobley_3201701	Cc1c(nc(nc1OC(=O)N(C)C)N(C)C)C	pirimor	-9.41	1.93	-13.87	0.04	0.337	-13.26	0.272	0.252	-11.45	0.389	0.234	-14.54	0.399	0.432	-13.07	0.293	Cc1nc(N(C)C)nc(OC(=O)N(C)C)c1C	238.291	1.21984	220.147	94	0	0.415554335987537	-0.390651203812971	0.415554335987537	0.390651203812971	11.1053509629276	11.1053509629276	5.2428676041955	5.2428676041955	4.19599353256762	4.19599353256762	2.28188681731995	2.28188681731995	1.06164127784102	1.06164127784102	1.21984	65.544	0.545454545454545	-1.85	13.2160066006601	4.98724248276424	3.05467921134505	101.220028552124	0	0	0
mobley_3210206	C[C@@H](CO[N+](=O)[O-])O[N+](=O)[O-]	1,2-dinitroxypropane	-4.95	0.1	-5.65	0.04	0.507	-1.088	0.198	0.463	-1.353	0.258	0.345	-5.13	0.274	0.515	-5.362	0.194	C[C@@H](CO[N+](=O)[O-])O[N+](=O)[O-]	166.089	-0.2085	160.041	64	0	0.29432952415561	-0.311570585447688	0.311570585447688	0.29432952415561	5.62837398415927	5.62837398415927	2.60542106965415	2.60542106965415	1.6590061799052	1.6590061799052	0.680664054170909	0.680664054170909	0.343176081667435	0.343176081667435	-0.2085	30.4878	1	-1.6	9.4	4.25281065088757	6.28312636961286	60.9102541595921	0	0	0
mobley_3211679	C1CCC=CC1	cyclohexene	0.14	0.1	1.18	0.02	0.539	1.2	0.156	0.496	1.56	0.213	0.478	2.61	0.269	0.546	1.67	0.149	C1=CCCCC1	82.146	2.1166	72.066	34	0	-0.035062509676602	-0.088539092621117	0.088539092621117	0.035062509676602	3.98312766312544	3.98312766312544	2.64982991426106	2.64982991426106	1.75586157116721	1.75586157116721	1.15824829046386	1.15824829046386	0.760079655385844	0.760079655385844	2.1166	27.608	0.666666666666667	-0.26	3.91421602787456	2.01232332552295	0.852214546734816	38.8685274140991	1	0	1
mobley_3234716	Cc1ccc(cc1)C	p-xylene	-0.8	0.6	-0.66	0.03	0.468	-0.987	0.168	0.39	-0.351	0.268	0.43	-0.993	0.274	0.484	0.08	0.164	Cc1ccc(C)cc1	106.168	2.30344	96.088	42	0	-0.039774194081722	-0.059062579180239	0.059062579180239	0.039774194081722	5.3094010767585	5.3094010767585	2.82136720504592	2.82136720504592	2.15470053837925	2.15470053837925	1.21823351279308	1.21823351279308	0.63689453417432	0.63689453417432	2.30344	35.916	0.25	-0.78	5.35850415512465	1.99374471228726	1.09353720338225	50.1612873482902	0	0	0
mobley_3259411	C(C(CO)O)O	glycerol	-13.43	1	-10.14	0.04	0.494	-9.872	0.179	0.436	-10.4	0.263	0.452	-10.36	0.389	0.517	-12.42	0.197	OCC(O)CO	92.094	-1.6681	84.03	38	0	0.100047026017235	-0.393593316120669	0.393593316120669	0.100047026017235	3.33320461806259	3.33320461806259	1.70715100270856	1.70715100270856	1.01897187793503	1.01897187793503	0.421498205932706	0.421498205932706	0.057735026918963	0.057735026918963	-1.6681	20.1784	1	-0.12	5.88	3.08491803278689	2.13773195876289	35.8518365132108	0	0	0
mobley_3264884	c1ccc2cc(ccc2c1)N	naphthalen-2-amine	-7.47	0.6	-8	0.03	0.44	-7.703	0.189	0.397	-6.382	0.273	0.322	-5.32	0.352	0.451	-7.171	0.181	Nc1ccc2ccccc2c1	143.189	2.422	134.117	54	0	0.031992605779681	-0.398710879958167	0.398710879958167	0.031992605779681	6.11880215351701	6.11880215351701	3.60405927549702	3.60405927549702	2.60658801594678	2.60658801594678	1.77352187548105	1.77352187548105	1.20779894759814	1.20779894759814	2.422	48.3604	0	-1.5	6.22562358276644	2.27407847800238	1.04930606281958	65.4529583482449	0	0	0
mobley_3265457	COc1cc(c(c(c1O)OC)Cl)C=O	2-chlorosyringaldehyde	-7.78	0.77	-8.29	0.06	0.366	-6.579	0.217	0.322	-5.357	0.361	0.291	-6.77	0.344	0.433	-8.739	0.237	COc1cc(C=O)c(Cl)c(OC)c1O	216.62	1.8753	207.548	76	0	0.20187565733551	-0.501660688679923	0.501660688679923	0.20187565733551	7.70462347828003	8.46055242429848	3.73906156982614	4.11702604283536	2.48174273881816	2.85970721182739	1.73886907701467	2.12872976048402	1.04753512132945	1.31328808105082	1.8753	51.6083	0.222222222222222	-1.42	10.6594912559618	4.19413256609473	1.60713710763942	86.012342000822	0	0	0
mobley_3266352	CN(CC(F)(F)F)c1ccccc1	N-methyl-N-(2,2,2-trifluoroethyl)aniline	-1.92	0.6	-3.96	0.03	0.476	-3.912	0.213	0.363	-2.714	0.331	0.384	-1.563	0.318	0.435	-3.168	0.203	CN(CC(F)(F)F)c1ccccc1	189.18	2.6851	179.1	72	0	0.405411222042565	-0.365719084418369	0.405411222042565	0.365719084418369	7.17496514166232	7.17496514166232	3.81823186189685	3.81823186189685	2.80678906587479	2.80678906587479	1.61342179167696	1.61342179167696	1.04268808812682	1.04268808812682	2.6851	45.767	0.333333333333333	-1.19	9.89467400508044	3.68152947471495	3.35670960220615	74.7826693416689	0	0	0
mobley_3269565	CC(C)OC	2-methoxypropane	-2.01	0.6	-0.66	0.02	0.525	-0.63	0.149	0.504	0.48	0.214	0.526	0.71	0.227	0.599	-0.386	0.139	COC(C)C	74.123	1.0412	64.043	32	0	0.051459640550239	-0.382035216304433	0.382035216304433	0.051459640550239	3.98559855965349	3.98559855965349	1.79865108923863	1.79865108923863	1.28445705037617	1.28445705037617	0.471404520791032	0.471404520791032	0	0	1.0412	22.145	1	-0.04	4.96	2.21252525252525	3.96	32.9476226005263	0	0	0
mobley_3269819	c1c(cc(c(c1Cl)Cl)Cl)c2cc(c(c(c2Cl)Cl)Cl)Cl	1,2,3,4-tetrachloro-5-(3,4,5-trichlorophenyl)benzene	-3.17	0.1	-0.82	0.04	0.419	0.13	0.247	0.442	2.49	0.301	0.364	-0.757	0.355	0.371	-0.199	0.249	Clc1cc(-c2cc(Cl)c(Cl)c(Cl)c2Cl)cc(Cl)c1Cl	395.327	7.9274	392.303	100	0	0.079956217548452	-0.08263235131772	0.08263235131772	0.079956217548452	8.87780211863347	14.1693047407627	4.80492646310117	7.45067777416577	3.60177147577009	6.33522974802882	2.39744473026012	5.34570772067597	1.49395275244585	3.00125719101761	7.9274	86.948	0	0.47	15.8512697648256	6.07166493451408	3.05905781456324	144.611360913733	0	0	0
mobley_3274817	CC[C@@H](C)c1cc(cc(c1O)[N+](=O)[O-])[N+](=O)[O-]	2-[(1R)-1-methylpropyl]-4,6-dinitro-phenolate	-6.23	1.93	-5.38	0.04	0.351	-3.185	0.273	0.326	-2.214	0.359	0.294	-2.208	0.295	0.433	-5.483	0.267	CC[C@@H](C)c1cc([N+](=O)[O-])cc([N+](=O)[O-])c1O	240.215	2.7221	228.119	92	0	0.317369671694381	-0.501887539420957	0.501887539420957	0.317369671694381	9.41379153711075	9.41379153711075	5.03719815040426	5.03719815040426	3.72624513199064	3.72624513199064	2.65484868370971	2.65484868370971	1.4658143680461	1.4658143680461	2.7221	60.1216	0.4	-2.18	12.8874763832659	4.77061754325239	2.4947598431118	96.991356774279	0	0	0
mobley_3318135	CCCCC(=O)CCCC	nonan-5-one	-2.64	0.6	-2.36	0.03	0.453	-2.308	0.209	0.284	-1.578	0.307	0.294	0.66	0.305	0.413	-1.726	0.227	CCCCC(=O)CCCC	142.242	2.9359	124.098	60	0	0.132410969053325	-0.299717911989042	0.299717911989042	0.132410969053325	7.15088897758315	7.15088897758315	4.32544448879157	4.32544448879157	2.74578191578136	2.74578191578136	1.61833770760503	1.61833770760503	0.87289095789068	0.87289095789068	2.9359	44.057	0.888888888888889	-0.33	9.67	6.78534025374856	5.80037809647979	63.8203100430462	0	0	0
mobley_3323117	C1CC[S+2](C1)([O-])[O-]	sulfolane	-8.61	0.31	-9.62	0.03	0.516	-11.24	0.198	0.471	-10.46	0.307	0.375	-12.34	0.212	0.542	-10.37	0.17	[O-][S+2]1([O-])CCCC1	120.173	0.195	112.109	42	0	0.164535105300297	-0.478447077312774	0.478447077312774	0.164535105300297	4.05317199613778	4.86966857706551	2.41068360252296	4.23205080756888	1.85892511941735	4.16256179587896	1.16068360252296	2.98205080756888	0.746012623475345	2.23803787042603	0.195	27.8878	1	0.27	5.40755158184319	1.65100308230835	1.33034359366436	44.8939182232905	0	1	1
mobley_3325209	COC(c1ccccc1)(OC)OC	trimethoxymethylbenzene	-4.04	0.6	-5.56	0.04	0.371	-4.87	0.212	0.341	-5.544	0.246	0.328	-3.281	0.347	0.399	-5.284	0.2	COC(OC)(OC)c1ccccc1	182.219	1.7361	168.107	72	0	0.310698515286771	-0.326951790734448	0.326951790734448	0.310698515286771	8.11149621733972	8.11149621733972	3.99780090961034	3.99780090961034	2.53458405732813	2.53458405732813	1.93352867678981	1.93352867678981	1.24583038837788	1.24583038837788	1.7361	49.147	0.4	-0.9	10.1826446280992	4.36831526561475	1.88200692041522	78.231807265604	0	0	0
mobley_3359593	CCCc1ccc(c(c1)OC)O	4-propylguaiacol	-5.26	0.18	-4.13	0.05	0.391	-2.826	0.214	0.37	-1.329	0.371	0.249	-4.385	0.272	0.416	-4.686	0.224	CCCc1ccc(O)c(OC)c1	166.22	2.3533	152.108	66	0	0.160248840241887	-0.504254604511802	0.504254604511802	0.160248840241887	7.50172625590579	7.50172625590579	4.13467327693818	4.13467327693818	2.75620118415031	2.75620118415031	1.78280870041254	1.78280870041254	1.16621680619168	1.16621680619168	2.3533	48.6538	0.4	-1.18	8.91242144177449	3.99974746639133	1.9064705824135	72.7989505587863	0	0	0
mobley_3370989	CC(F)F	1,1-difluoroethane	-0.11	0.6	0.23	0.02	0.622	-0.041	0.131	0.607	0.21	0.146	0.572	-0.496	0.177	0.633	0.27	0.115	CC(F)F	66.05	1.2714	62.018	26	0	0.235426992881378	-0.210859858510933	0.235426992881378	0.210859858510933	2.33327921520808	2.33327921520808	1.01378604966161	1.01378604966161	0.518914390356217	0.518914390356217	0	0	0	0	1.2714	11.678	1	-0.14	3.86	1.20965034965035	70.1865306122449	23.4352639480786	0	0	0
mobley_337666	c1c(c(=O)[nH]c(=O)[nH]1)F	5-fluorouracil	-16.92	0.88	-16.37	0.03	0.501	-16.07	0.198	0.395	-15.79	0.248	0.42	-19.71	0.213	0.519	-16.97	0.223	O=c1[nH]cc(F)c(=O)[nH]1	130.078	-0.7977	127.054	48	0	0.325347136187412	-0.311155702719277	0.325347136187412	0.311155702719277	4.27181132312658	4.27181132312658	2.1745807961581	2.1745807961581	1.41986105572639	1.41986105572639	0.773964206584211	0.773964206584211	0.393361909704529	0.393361909704529	-0.7977	27.6414	0	-1.39	5.74140604467805	1.84797637247595	1.04217072810647	48.3592786844038	0	0	0
mobley_3378420	CCCCCCCCCO	nonan-1-ol	-3.88	0.6	-2.56	0.03	0.42	-2.451	0.213	0.311	-1.438	0.314	0.27	-1.338	0.341	0.408	-2.149	0.224	CCCCCCCCCO	144.258	2.7293	124.098	62	0	0.043052407228889	-0.396376569342282	0.396376569342282	0.043052407228889	7.10406784499234	7.10406784499234	4.52333454720339	4.52333454720339	2.84492714130962	2.84492714130962	1.76166727360169	1.76166727360169	1.06891018006154	1.06891018006154	2.7293	45.0788	1	-0.04	9.96	8.96	7.96	64.4530216951984	0	0	0
mobley_3395921	C1CCOCC1	tetrahydropyran	-3.12	0.6	-1.81	0.02	0.495	-1.615	0.171	0.529	-1.696	0.236	0.407	-2.087	0.248	0.585	-1.39	0.146	C1CCOCC1	86.134	1.1869	76.054	36	0	0.046554855052481	-0.381452424418634	0.381452424418634	0.046554855052481	3.9437821963966	3.9437821963966	2.57735026918963	2.57735026918963	1.67303260747562	1.67303260747562	1.07735026918963	1.07735026918963	0.687087058376466	0.687087058376466	1.1869	24.67	1	-0.04	4.12778523489933	2.18967433899374	0.976756001981893	38.3067335613936	0	1	1
mobley_3398536	c1ccc(cc1)I	iodobenzene	-1.74	0.6	-1.06	0.03	0.653	-0.322	0.16	0.517	0.64	0.196	0.481	-3.946	0.197	0.55	-0.254	0.191	Ic1ccccc1	204.01	2.2912	198.97	36	0	0.012980903726569	-0.062194926623861	0.062194926623861	0.012980903726569	3.76471581895736	5.92221411013368	2.09966583902757	3.17841498461573	1.29556815942562	2.54120037861243	0.733110559351715	1.45227665641049	0.414667104433067	0.829877844162003	2.2912	39.159	0	-0.05	5.09388489208633	2.30671057315771	1.46884814682964	56.6932412405406	0	0	0
mobley_3414356	CCCC(C)(C)O	2-methylpentan-2-ol	-3.92	0.6	-2.78	0.03	0.455	-2.512	0.184	0.395	-2.157	0.291	0.349	-2.048	0.389	0.547	-2.787	0.17	CCCC(C)(C)O	102.177	1.5574	88.065	44	0	0.059122169204336	-0.3904721816263	0.3904721816263	0.059122169204336	5.36142715787305	5.36142715787305	2.7842669695298	2.7842669695298	2.56243425969492	2.56243425969492	0.861803398874989	0.861803398874989	0.611803398874989	0.611803398874989	1.5574	31.2058	1	-0.04	6.96	2.31410721951466	5.96	45.3581953520086	0	0	0
mobley_3425174	C(F)Cl	chloro-fluoro-methane	-0.77	0.6	-0.17	0.02	0.72	-0.106	0.104	0.592	0.09	0.128	0.605	0.64	0.154	0.7	0.25	0.098	FCCl	68.478	1.1522	66.462	20	0	0.162895093804893	-0.233647252352304	0.233647252352304	0.162895093804893	1.463035727205	2.21896467322346	0.534522483824849	1.0690449676497	0.101015254455221	0.303045763365663	0	0	0	0	1.1522	11.828	1	0.22	3.22	2.22	2.21999999999999	23.2080526576375	0	0	0
mobley_3452749	Cc1cccc(c1C)C	1,2,3-trimethylbenzene	-1.21	0.6	-0.88	0.03	0.482	-1.006	0.188	0.451	-1.579	0.273	0.369	-5.315	0.277	0.485	-0.007	0.207	Cc1cccc(C)c1C	120.195	2.61186	108.099	48	0	-0.039248261251832	-0.06172129778024	0.06172129778024	0.039248261251832	6.23205080756888	6.23205080756888	3.24401693585629	3.24401693585629	2.51680882684765	2.51680882684765	1.8754627916221	1.8754627916221	0.897791890991355	0.897791890991355	2.61186	40.653	0.333333333333333	-0.78	6.34165450121655	2.21887201680218	1.12568088968029	56.5262294626868	0	0	0
mobley_349850	Cc1ccc(cc1)C(=O)C	1-(p-tolyl)ethanone	-4.7	0.6	-4.91	0.03	0.434	-4.987	0.198	0.31	-3.877	0.285	0.335	-6.745	0.288	0.488	-4.817	0.184	CC(=O)c1ccc(C)cc1	134.178	2.19762	124.098	52	0	0.159298828334092	-0.294512204363317	0.294512204363317	0.159298828334092	6.21764936722237	6.21764936722237	3.27549135027785	3.27549135027785	2.42221162163234	2.42221162163234	1.45809311091899	1.45809311091899	0.78826924925163	0.78826924925163	2.19762	41.1835	0.222222222222222	-1.11	7.00248593925759	2.6494256575378	1.43861298773834	60.6877515627306	0	0	0
mobley_3515580	COc1ccccc1O	2-methoxyphenol	-5.94	0.1	-4.75	0.04	0.448	-3.662	0.181	0.406	-4.175	0.236	0.406	-4.303	0.245	0.483	-3.809	0.194	COc1ccccc1O	124.139	1.4008	116.075	48	0	0.159973721120165	-0.504254835790216	0.504254835790216	0.159973721120165	5.16486296272232	5.16486296272232	2.6633295026354	2.6633295026354	1.67184883918212	1.67184883918212	1.08517021864311	1.08517021864311	0.629777042996705	0.629777042996705	1.4008	34.6588	0.142857142857143	-1.18	5.94787723785166	2.39556174065978	1.13407949473347	53.7041242155965	0	0	0
mobley_352111	CC(=O)OCCOC(=O)C	2-acetoxyethyl acetate	-6.34	0.6	-8.29	0.04	0.362	-8.013	0.195	0.368	-6.966	0.315	0.321	-6.489	0.286	0.391	-8.276	0.204	CC(=O)OCCOC(C)=O	146.142	0.1126	136.062	58	0	0.302248290203389	-0.462246641958806	0.462246641958806	0.302248290203389	6.04720672422855	6.04720672422855	2.89384685011735	2.89384685011735	1.68008667265307	1.68008667265307	0.693983743357836	0.693983743357836	0.370790811898598	0.370790811898598	0.1126	33.266	0.666666666666667	-1.06	8.94	4.78480679048491	6.94	59.1140962589139	0	0	0
mobley_3525176	CCCCCc1ccccc1	pentylbenzene	-0.23	0.6	-0.09	0.02	0.471	-0.736	0.215	0.454	-1.113	0.304	0.305	1.25	0.268	0.442	1.1	0.209	CCCCCc1ccccc1	148.249	3.4193	132.121	60	0	-0.027887400442006	-0.065382195447884	0.065382195447884	0.027887400442006	7.21517847069432	7.21517847069432	4.47134377430278	4.47134377430278	2.94270534084004	2.94270534084004	1.91182988256221	1.91182988256221	1.22380138307429	1.22380138307429	3.4193	49.671	0.454545454545455	-0.78	8.31784735812133	4.94867396837199	3.21856959560271	69.25611369148	0	0	0
mobley_3546460	CCCCCCO	hexan-1-ol	-4.4	0.6	-3	0.03	0.473	-2.325	0.181	0.479	-2.678	0.258	0.389	-1.959	0.284	0.395	-2.718	0.191	CCCCCCO	102.177	1.559	88.065	44	0	0.043052405838714	-0.396376569347818	0.396376569347818	0.043052405838714	4.9827475014327	4.9827475014327	3.02333454720339	3.02333454720339	1.7842669695298	1.7842669695298	1.01166727360169	1.01166727360169	0.538580094171626	0.538580094171626	1.559	31.2278	1	-0.04	6.96	5.96	5.96	45.3581953520086	0	0	0
mobley_3572203	CCCCCOC(=O)CC	pentyl propanoate	-2.11	0.6	-2.18	0.03	0.434	-2.628	0.191	0.345	-2.221	0.288	0.351	-0.868	0.291	0.465	-2.492	0.198	CCCCCOC(=O)CC	144.214	2.1298	128.086	60	0	0.304996409664452	-0.465682528839917	0.465682528839917	0.304996409664452	6.85203048686046	6.85203048686046	3.96469037802504	3.96469037802504	2.28113035223731	2.28113035223731	1.2996158028163	1.2996158028163	0.640128379196004	0.640128379196004	2.1298	40.775	0.875	-0.53	9.47	6.58806375442739	5.60386880856761	62.5689131581564	0	0	0
mobley_3573480	CCCCCC(=O)C	heptan-2-one	-3.04	0.6	-2.94	0.03	0.501	-2.786	0.225	0.372	-1.742	0.275	0.33	-1.731	0.296	0.453	-2.114	0.181	CCCCCC(C)=O	114.188	2.1557	100.076	48	0	0.129339948864919	-0.300031023500391	0.300031023500391	0.129339948864919	5.73667541521005	5.73667541521005	3.26478431701175	3.26478431701175	2.15912188430916	2.15912188430916	1.13239215850588	1.13239215850588	0.62394547894534	0.62394547894534	2.1557	34.823	0.857142857142857	-0.33	7.67	4.81992503748126	5.67	51.090425814253	0	0	0
mobley_3589456	COC(CCl)(OC)OC	2-chloro-1,1,1-trimethoxy-ethane	-4.59	0.6	-3.64	0.03	0.428	-3.322	0.227	0.303	-2.658	0.312	0.444	-0.37	0.282	0.43	-3.243	0.208	COC(CCl)(OC)OC	154.593	0.8182	143.505	56	0	0.295985729007614	-0.329888113312253	0.329888113312253	0.295985729007614	5.80981612558736	6.56574507160582	2.45793193959308	2.99245442341793	1.42901575854423	1.69627700045665	1.09667611956921	1.4240029549232	0.413663417676994	0.740990253030983	0.8182	34.478	1	0.17	9.17	4.06086415885695	2.09996099491658	59.8429214008183	0	0	0
mobley_36119	CCCCCCCCO	octan-1-ol	-4.09	0.6	-2.69	0.03	0.291	-2.326	0.236	0.349	-1.546	0.31	0.364	-3.219	0.341	0.446	-2.335	0.202	CCCCCCCCO	130.231	2.3392	112.087	56	0	0.043052407228879	-0.396376569342282	0.396376569342282	0.043052407228879	6.39696106380579	6.39696106380579	4.02333454720339	4.02333454720339	2.49137375071635	2.49137375071635	1.51166727360169	1.51166727360169	0.8921334847649	0.8921334847649	2.3392	40.4618	1	-0.04	8.96	7.96	7.96	58.0880795808018	0	0	0
mobley_3639400	CCCCCl	1-chlorobutane	-0.16	0.6	0.99	0.02	0.636	1.22	0.147	0.551	1.04	0.204	0.395	0.2	0.259	0.636	1.67	0.162	CCCCCl	92.569	2.0253	83.497	32	0	0.022285485122089	-0.126717152212131	0.126717152212131	0.022285485122089	3.49928481656887	4.25521376258732	1.97436802309897	2.50889050692382	1.04253562709789	1.42050010010711	0.487184011549486	0.75444525346191	0.133630620956212	0.400891862868637	2.0253	25.628	1	0.29	5.29	4.29	4.29	38.137343597901	0	0	0
mobley_3663158	c1ccc2cc(ccc2c1)O	naphthalen-2-ol	-8.11	0.6	-7.85	0.03	0.447	-7.179	0.189	0.399	-7.357	0.282	0.339	-3.722	0.297	0.479	-7.943	0.198	Oc1ccc2ccccc2c1	144.173	2.5454	136.109	54	0	0.115716524607719	-0.507943524733119	0.507943524733119	0.115716524607719	5.98866547982734	5.98866547982734	3.53899093865219	3.53899093865219	2.53145357236061	2.53145357236061	1.73304881896956	1.73304881896956	1.17671769653493	1.17671769653493	2.5454	45.6128	0	-1.5	6.22562358276644	2.27407847800238	1.04930606281958	64.9073014034282	0	0	0
mobley_3682850	C1CCC(=O)CC1	cyclohexanone	-4.91	0.6	-4.18	0.03	0.603	-3.855	0.167	0.456	-3.534	0.24	0.419	-2.73	0.305	0.53	-3.84	0.16	O=C1CCCCC1	98.145	1.5196	88.065	40	0	0.132411327598581	-0.299717908973185	0.299717908973185	0.132411327598581	4.4437821963966	4.4437821963966	2.91123092641848	2.91123092641848	2.09933530637463	2.09933530637463	1.41123092641848	1.41123092641848	0.946114262594043	0.946114262594043	1.5196	28.092	0.833333333333333	-0.33	4.81992503748126	2.10196796132513	1.29814875001912	43.7196525463271	1	0	1
mobley_3686115	CCOC(C)OCC	1,1-diethoxyethane	-3.28	0.2	-1.79	0.04	0.443	-2.328	0.228	0.411	-2.517	0.283	0.452	-3.383	0.234	0.33	-2.052	0.189	CCOC(C)OCC	118.176	1.4054	104.064	50	0	0.154255171385814	-0.353261603006475	0.353261603006475	0.154255171385814	5.80806041249045	5.80806041249045	3.04031862154338	3.04031862154338	1.47831316817893	1.47831316817893	0.802749430154621	0.802749430154621	0.517528619253757	0.517528619253757	1.4054	32.714	1	-0.08	7.92	5.06450867052023	4.08891891891892	50.7910520588264	0	0	0
mobley_3690931	CCCC(=O)OCCC	propyl butanoate	-2.28	0.6	-2.75	0.03	0.529	-3.097	0.207	0.399	-1.785	0.292	0.363	-2.649	0.265	0.451	-2.796	0.196	CCCOC(=O)CCC	130.187	1.7397	116.075	54	0	0.305266724910108	-0.465686184353699	0.465686184353699	0.305266724910108	6.14492370567392	6.14492370567392	3.46469037802504	3.46469037802504	1.97047018045748	1.97047018045748	0.921298000794673	0.921298000794673	0.49219045181197	0.49219045181197	1.7397	36.158	0.857142857142857	-0.53	8.47	5.60386880856761	5.33932913530288	56.2039710437598	0	0	0
mobley_3709920	CCCCCCCC=C	non-1-ene	2.06	0.6	3	0.03	0.458	3.45	0.231	0.442	3.99	0.307	0.396	2.1	0.236	0.545	4.03	0.197	C=CCCCCCCC	126.243	3.5329	108.099	54	0	-0.035341293115183	-0.103082978936272	0.103082978936272	0.035341293115183	6.52709773749546	6.52709773749546	4.02360336211427	4.02360336211427	2.49156383156272	2.49156383156272	1.51180168105714	1.51180168105714	0.892228525188086	0.892228525188086	3.5329	43.573	0.777777777777778	-0.26	8.74	7.74	7.74	58.9691849108182	0	0	0
mobley_3715043	Cc1ccc(c2c1cccc2)C	1,4-dimethylnaphthalene	-2.82	0.6	-3.08	0.03	0.538	-3.4	0.217	0.377	-2.541	0.35	0.316	-1.576	0.294	0.444	-2.332	0.196	Cc1ccc(C)c2ccccc12	156.228	3.45664	144.132	60	0	-0.015207014081718	-0.061619483096271	0.061619483096271	0.015207014081718	7.46410161513776	7.46410161513776	4.23803387171259	4.23803387171259	3.24494251910048	3.24494251910048	2.36007813669728	2.36007813669728	1.60040935304858	1.60040935304858	3.45664	53.422	0.166666666666667	-1.3	7.35454014171963	2.63255405356951	1.0010343689961	72.8429518800254	0	0	0
mobley_3727287	C1=CC(=O)C=CC1=O	quinone	-6.5	0.2	-6.96	0.03	0.539	-6.515	0.176	0.468	-6.168	0.212	0.444	-3.469	0.26	0.615	-6.63	0.157	O=C1C=CC(=O)C=C1	108.096	0.2506	104.064	40	0	0.178413029551503	-0.289960574254153	0.289960574254153	0.178413029551503	4.12589765768623	4.12589765768623	2.22961549550978	2.22961549550978	1.47140452079103	1.47140452079103	0.823732373102326	0.823732373102326	0.439643964328941	0.439643964328941	0.2506	28.294	0	-1.18	4.96662756598241	1.73812053619634	0.90414189560934	46.5019685820024	1	0	1
mobley_3738859	CCCCCBr	1-bromo-pentane	-0.1	0.2	0.82	0.03	0.535	1.46	0.171	0.454	0.96	0.262	0.475	1.9	0.223	0.477	1.38	0.162	CCCCCBr	151.047	2.5715	139.959	38	0	0.003125129565354	-0.092807805418129	0.092807805418129	0.003125129565354	4.20639159775542	5.79238813687012	2.47436802309897	3.59583693084537	1.39608901769116	2.18908728724851	0.737184011549486	1.29791846542269	0.344491118252307	0.740990253030983	2.5715	33.319	1	0.48	6.48	5.48	4.48	48.0665670910573	0	0	0
mobley_3746675	CC(=C)c1ccccc1	isopropenylbenzene	-1.24	0.6	-0.65	0.03	0.557	-0.737	0.15	0.389	-0.833	0.29	0.435	-3.654	0.294	0.579	-0.16	0.181	C=C(C)c1ccccc1	118.179	2.7197	108.099	46	0	-0.023325206252383	-0.095516160432429	0.095516160432429	0.023325206252383	5.59385812713468	5.59385812713468	3.01423699311623	3.01423699311623	2.14635548967435	2.14635548967435	1.26658834817538	1.26658834817538	0.722670649417099	0.722670649417099	2.7197	41.15	0.111111111111111	-1.04	6.08562814070352	2.49220109353075	1.42544834567638	55.8366264305025	0	0	0
mobley_3761215	CC(Cl)(Cl)Cl	1,1,1-trichloroethane	-0.19	0.6	0.51	0.02	0.564	1.03	0.154	0.512	1.46	0.214	0.534	1.03	0.25	0.553	0.81	0.152	CC(Cl)(Cl)Cl	133.405	2.3765	130.381	32	0	0.187382185349887	-0.084013451142858	0.187382185349887	0.084013451142858	2.63389341902768	4.90168025708304	1.06694670951384	2.20084012854152	0.781232423799555	3.62941155711295	0	0	0	0	2.3765	25.964	1	0.87	5.87	1.54538757842146	52.9973616065531	46.0139918228712	0	0	0
mobley_3762186	C(Cl)Cl	dichloromethane	-1.31	0.6	0.04	0.02	0.753	0.38	0.112	0.616	0.73	0.14	0.637	-0.566	0.153	0.7	0.23	0.103	ClCCl	84.933	1.4215	82.917	20	0	0.096706390376492	-0.109132329900505	0.109132329900505	0.096706390376492	1.463035727205	2.97489361924191	0.534522483824849	1.60356745147455	0.101015254455221	0.90913729009699	0	0	0	0	1.4215	16.573	1	0.58	3.58	2.58	2.58	29.3457834815929	0	0	0
mobley_3775790	Cn1cccc1	1-methylpyrrole	-2.89	0.6	-2.37	0.02	0.56	-2.564	0.17	0.523	-2.142	0.241	0.547	-3.218	0.197	0.564	-1.952	0.139	Cn1cccc1	81.118	1.0251	74.062	32	0	0.010616710034041	-0.357265410679863	0.357265410679863	0.010616710034041	3.75661467225846	3.75661467225846	1.96361137499428	1.96361137499428	1.34851155445403	1.34851155445403	0.753518694440631	0.753518694440631	0.420584590664751	0.420584590664751	1.0251	25.413	0.2	-0.72	3.46939393939394	1.16754107671711	0.432338837275346	37.2154771415032	0	0	0
mobley_3777264	c1cc(cc(c1)[N+](=O)[O-])N	3-nitroaniline	-8.84	0.6	-8.2	0.03	0.506	-6.995	0.171	0.466	-6.723	0.236	0.433	-6.831	0.255	0.442	-7.811	0.169	Nc1cccc([N+](=O)[O-])c1	138.126	1.177	132.078	52	0	0.270982450506413	-0.398524788094255	0.398524788094255	0.270982450506413	5.15046152237581	5.15046152237581	2.69879750906082	2.69879750906082	1.85209633185949	1.85209633185949	1.08102905668936	1.08102905668936	0.638360715984689	0.638360715984689	1.177	37.5088	0	-1.58	6.5387648456057	2.34499409583457	1.22261694166336	57.4242695390095	0	0	0
mobley_3802803	CCCCCCO[N+](=O)[O-]	hexyl nitrate	-1.66	0.1	-1.6	0.02	0.502	0.49	0.206	0.413	0.84	0.321	0.368	0.63	0.306	0.448	-1.263	0.176	CCCCCCO[N+](=O)[O-]	147.174	1.775	134.07	60	0	0.293994714909008	-0.313909583758787	0.313909583758787	0.293994714909008	6.20749237282429	6.20749237282429	3.54350447328653	3.54350447328653	2.11749055963531	2.11749055963531	1.19458730614715	1.19458730614715	0.667924089599386	0.667924089599386	1.775	37.0884	1	-0.8	9.2	6.32195121951219	7.2	60.2845210512972	0	0	0
mobley_3843583	c1ccc2c(c1)cccc2N	naphthalen-1-amine	-7.28	0.6	-7.78	0.03	0.328	-7.495	0.201	0.373	-7.15	0.287	0.465	-5.531	0.274	0.312	-7.104	0.185	Nc1cccc2ccccc12	143.189	2.422	134.117	54	0	0.039321127057829	-0.398225856962052	0.398225856962052	0.039321127057829	6.11880215351701	6.11880215351701	3.61004233964073	3.61004233964073	2.56837567297406	2.56837567297406	1.82336155976049	1.82336155976049	1.2504627916221	1.2504627916221	2.422	48.3604	0	-1.5	6.22562358276644	2.27407847800238	0.944444444444444	65.4529583482449	0	0	0
mobley_3867265	CC(=O)C	acetone	-3.8	0.6	-3.51	0.02	0.611	-3.243	0.132	0.561	-2.799	0.169	0.425	-1.809	0.211	0.562	-3.536	0.141	CC(C)=O	58.08	0.5953	52.032	24	0	0.126267943560144	-0.300343902687192	0.300343902687192	0.126267943560144	2.90824829046386	2.90824829046386	1.20412414523193	1.20412414523193	0.908248290463863	0.908248290463863	0	0	0	0	0.5953	16.355	0.666666666666667	-0.33	3.67	1.04453183520599	6.8839577594123	25.6306573566665	0	0	0
mobley_3968043	C1CCC(=O)C1	cyclopentanone	-4.7	0.6	-3.89	0.02	0.516	-3.599	0.166	0.5	-3.493	0.216	0.408	-4.078	0.179	0.58	-3.99	0.157	O=C1CCCC1	84.118	1.1295	76.054	34	0	0.13241174098099	-0.299717905639597	0.299717905639597	0.13241174098099	3.73667541521005	3.73667541521005	2.41123092641848	2.41123092641848	1.74578191578136	1.74578191578136	1.16123092641848	1.16123092641848	0.769337567297406	0.769337567297406	1.1295	23.475	0.8	-0.33	3.84636684303351	1.41383048355882	0.588080689790037	37.3547104319305	1	0	1
mobley_3968739	COC(=O)c1ccccc1	methyl benzoate	-3.92	0.6	-4.92	0.03	0.461	-4.556	0.189	0.435	-3.909	0.305	0.293	-2.421	0.296	0.438	-4.91	0.174	COC(=O)c1ccccc1	136.15	1.4732	128.086	52	0	0.337341426835443	-0.465417523195939	0.465417523195939	0.337341426835443	5.70324792687586	5.70324792687586	2.97718018345069	2.97718018345069	1.85760702758164	1.85760702758164	1.19488673469345	1.19488673469345	0.692086746238386	0.692086746238386	1.4732	37.7815	0.125	-1.31	6.8050747986191	3.01177944469578	1.34501586290279	59.4363546778408	0	0	0
mobley_3969312	c1ccc(cc1)C=O	benzaldehyde	-4.02	0.6	-5.06	0.03	0.501	-5.077	0.176	0.458	-4.424	0.206	0.43	-0.894	0.341	0.584	-4.604	0.167	O=Cc1ccccc1	106.124	1.4991	100.076	40	0	0.149548028830363	-0.297896411650497	0.297896411650497	0.149548028830363	4.37234990560162	4.37234990560162	2.43506099751329	2.43506099751329	1.52853473272072	1.52853473272072	0.935655254899803	0.935655254899803	0.531606338930686	0.531606338930686	1.4991	31.8295	0	-1.11	5.03513788098694	2.26245008602119	0.936277398677246	47.9578673339373	0	0	0
mobley_397645	CCOC(=O)c1ccccc1	ethyl benzoate	-3.64	0.6	-4.6	0.03	0.361	-4.627	0.195	0.367	-4.07	0.351	0.426	-4.248	0.293	0.468	-5.055	0.195	CCOC(=O)c1ccccc1	150.177	1.8633	140.097	58	0	0.337607126808069	-0.462391325916025	0.462391325916025	0.337607126808069	6.4103547080624	6.4103547080624	3.56471380876818	3.56471380876818	2.08649558424192	2.08649558424192	1.28492324478914	1.28492324478914	0.788663298121544	0.788663298121544	1.8633	42.3985	0.222222222222222	-1.31	7.7931991744066	3.7604813030666	2.07522464185307	65.8012967922374	0	0	0
mobley_3976574	c1cc2c(cc1Cl)Oc3c(c(c(c(c3Cl)Cl)Cl)Cl)O2	1,2,3,4,7-pentachlorodibenzo-p-dioxin	-4.15	1	-2.31	0.04	0.46	-0.97	0.253	0.333	-0.141	0.395	0.361	0.42	0.315	0.457	-1.406	0.258	Clc1ccc2c(c1)Oc1c(Cl)c(Cl)c(Cl)c(Cl)c1O2	356.419	6.8516	353.395	98	0	0.191408445775475	-0.447801660956667	0.447801660956667	0.191408445775475	8.93836975354274	12.718014483635	4.99944163516338	6.88926400020952	3.70935837946991	5.6576520519788	2.51284762202551	4.51531987793665	1.63961222290888	2.69683809828814	6.8516	78.082	0	-0.51	13.4720167249389	4.79607316249439	2.12015607922985	133.226087765454	0	1	1
mobley_3980099	c1cc(c(c(c1)Cl)Cl)Cl	1,2,3-trichlorobenzene	-1.24	0.6	-0.51	0.03	0.497	-0.049	0.183	0.474	1.83	0.23	0.538	-2.613	0.251	0.709	0.09	0.193	Clc1cccc(Cl)c1Cl	181.449	3.6468	178.425	48	0	0.077795041023094	-0.082655567921031	0.082655567921031	0.077795041023094	4.36594422659656	6.63373106465192	2.31096364537013	3.44485706439781	1.53564092090324	2.72800564739368	0.904471116162565	2.13507612967123	0.47748255829375	1.00091539742929	3.6468	41.472	0	0.09	7.20001100110011	2.78220028173042	1.51133632468149	68.341201800142	0	0	0
mobley_3982371	CC(=O)OC	methyl acetate	-3.13	0.6	-3.83	0.02	0.61	-3.528	0.147	0.502	-2.374	0.218	0.39	-2.602	0.194	0.514	-4.057	0.137	COC(C)=O	74.079	0.1793	68.031	30	0	0.301847166989445	-0.469198107051048	0.469198107051048	0.301847166989445	3.31649658092773	3.31649658092773	1.31649658092773	1.31649658092773	0.695705769029128	0.695705769029128	0.287457478565265	0.287457478565265	0	0	0.1793	17.69	0.666666666666667	-0.53	4.47	1.75818443804035	3.47	30.7442025861734	0	0	0
mobley_3999471	CC(Cl)Cl	1,1-dichloroethane	-0.84	0.6	0.19	0.02	0.611	0.72	0.142	0.636	0.66	0.158	0.583	-1.243	0.17	0.636	0.69	0.133	CC(Cl)Cl	98.96	1.81	94.928	26	0	0.104589172625707	-0.105706289232827	0.105706289232827	0.104589172625707	2.33327921520808	3.84513710724499	1.01378604966161	1.88665761060558	0.518914390356217	2.05161483037404	0	0	0	0	1.81	21.168	1	0.58	4.58	1.85932960893855	19.1459928656362	35.7107255959895	0	0	0
mobley_4013838	CC(C)C(=O)C(C)C	2,4-dimethylpentan-3-one	-2.74	0.6	-2.63	0.03	0.455	-2.718	0.201	0.409	-1.968	0.266	0.436	-3.076	0.223	0.49	-2.356	0.205	CC(C)C(=O)C(C)C	114.188	1.8675	100.076	48	0	0.137436572369699	-0.299134509103994	0.299134509103994	0.137436572369699	6.06294882884311	6.06294882884311	3.09087549118006	3.09087549118006	2.71177000382069	2.71177000382069	1.1380711874577	1.1380711874577	0.666666666666667	0.666666666666667	1.8675	34.683	0.857142857142857	-0.33	7.67	2.85268459429365	2.10196796132513	51.090425814253	0	0	0
mobley_4035953	Cc1ccccc1O	o-cresol	-5.9	0.2	-5.08	0.03	0.59	-4.728	0.168	0.368	-3.506	0.249	0.335	-6.123	0.209	0.515	-4.652	0.172	Cc1ccccc1O	108.14	1.70062	100.076	42	0	0.117979618684399	-0.507687284452791	0.507687284452791	0.117979618684399	4.75661467225846	4.75661467225846	2.55095706693961	2.55095706693961	1.78648662573128	1.78648662573128	1.11545415536683	1.11545415536683	0.563420526955448	0.563420526955448	1.70062	32.8438	0.142857142857143	-0.98	5.16245014245014	1.86462219949754	0.808016780809638	48.5905789860896	0	0	0
mobley_4039055	c1c(c(=O)[nH]c(=O)[nH]1)Br	5-bromouracil	-18.17	0.55	-17.3	0.03	0.432	-16.6	0.182	0.384	-15.84	0.252	0.348	-17.03	0.323	0.383	-17.5	0.189	O=c1[nH]cc(Br)c(=O)[nH]1	190.984	-0.1743	187.96	48	0	0.325236073639784	-0.312974734622943	0.325236073639784	0.312974734622943	4.27181132312658	5.85780786224128	2.1745807961581	2.96757906571545	1.41986105572639	2.27419795490091	0.773964206584211	1.36300275011527	0.393361909704529	0.606946134498159	-0.1743	35.3834	0	-0.84	6.28254901960784	2.18145398954279	1.28927415166205	58.0612908871189	0	0	0
mobley_4043951	CCCC=C	pent-1-ene	1.68	0.6	2.53	0.02	0.634	2.52	0.136	0.529	2.84	0.191	0.44	2.71	0.225	0.601	3.27	0.143	C=CCCC	70.135	1.9725	60.055	30	0	-0.035603948261608	-0.103083151474652	0.103083151474652	0.035603948261608	3.69867061274927	3.69867061274927	2.02360336211427	2.02360336211427	1.07735026918963	1.07735026918963	0.492799279826744	0.492799279826744	0.204124145231931	0.204124145231931	1.9725	25.105	0.6	-0.26	4.74	3.74	3.74	33.5094164532317	0	0	0
mobley_4043987	CCCCC(C)C	2-methylhexane	2.93	0.6	2.89	0.03	0.606	2.99	0.173	0.548	3.59	0.254	0.376	0.17	0.242	0.503	3.58	0.17	CCCCC(C)C	100.205	2.8326	84.077	44	0	-0.047132748522046	-0.065382212390107	0.065382212390107	0.047132748522046	5.69867061274927	5.69867061274927	3.27005561002966	3.27005561002966	2.53607537530544	2.53607537530544	1.13502780501483	1.13502780501483	0.612372435695794	0.612372435695794	2.8326	34.363	1	0	7	4.16666666666667	6	46.9289037142092	0	0	0
mobley_4059279	CN1CCN(CC1)C	1,4-dimethylpiperazine	-7.58	0.6	-7.87	0.03	0.448	-8.444	0.186	0.381	-9.553	0.253	0.377	-9.692	0.281	0.443	-8.334	0.184	CN1CCN(C)CC1	114.192	-0.1364	100.08	48	0	0.010673979801655	-0.303826521986112	0.303826521986112	0.010673979801655	5.72285431574611	5.72285431574611	3.15933825506727	3.15933825506727	2.60655185056723	2.60655185056723	1.72688272303359	1.72688272303359	0.906449510224598	0.906449510224598	-0.1364	34.994	1	-0.08	6.04626262626263	2.46448491155047	1.45622528616025	51.0777977866901	0	1	1
mobley_4149784	c1cc2c(cc1Cl)Oc3ccc(cc3O2)Cl	2,7-dichlorodibenzo-p-dioxin	-3.67	0.12	-3.32	0.04	0.514	-1.362	0.221	0.398	0.21	0.321	0.401	-2.683	0.239	0.408	-1.664	0.231	Clc1ccc2c(c1)Oc1ccc(Cl)cc1O2	253.084	4.8914	247.036	80	0	0.171136517680685	-0.449455605925875	0.449455605925875	0.171136517680685	8.03652714208394	9.54838503412085	4.67052879736212	5.42645774338058	3.38623814074325	4.25910970168722	2.2513473195237	2.72154152509917	1.5288918952619	1.85307607868711	4.8914	63.052	0	-1.38	9.81837349633124	3.57865407648739	1.60141428281972	102.316289084809	0	1	1
mobley_4177472	CC(C)C(C)C(C)C	2,3,4-trimethylpentane	2.56	0.6	2.67	0.03	0.558	2.47	0.204	0.469	3.18	0.236	0.469	4.78	0.254	0.564	3.63	0.181	CC(C)C(C)C(C)C	114.232	2.9345	96.088	50	0	-0.039643009079066	-0.062509113992869	0.062509113992869	0.039643009079066	6.73205080756888	6.73205080756888	3.5534180126148	3.5534180126148	3.34715062810913	3.34715062810913	2.10313369225284	2.10313369225284	0.769800358919501	0.769800358919501	2.9345	38.84	1	0	8	3.11111111111111	2.34375	53.2938458286058	0	0	0
mobley_4188615	CN(C)C(=O)c1ccccc1	N,N-dimethylbenzamide	-9.29	0.6	-8.11	0.03	0.499	-7.675	0.191	0.398	-7.199	0.325	0.363	-8.449	0.329	0.473	-7.834	0.197	CN(C)C(=O)c1ccccc1	149.193	1.3884	138.105	58	0	0.252831774756182	-0.344770279517937	0.344770279517937	0.252831774756182	6.74221323191195	6.74221323191195	3.48284173650479	3.48284173650479	2.56560515919284	2.56560515919284	1.42692062700501	1.42692062700501	0.838928723293805	0.838928723293805	1.3884	44.4595	0.222222222222222	-1.31	7.7931991744066	3.19116464569125	1.80230555139782	66.4475852329339	0	0	0
mobley_4193752	c1ccc(cc1)[N+](=O)[O-]	nitrobenzene	-4.12	0.6	-3.46	0.03	0.493	-2.033	0.163	0.467	-1.165	0.236	0.438	-1.099	0.181	0.521	-2.741	0.161	O=[N+]([O-])c1ccccc1	123.111	1.5948	118.071	46	0	0.268921627043958	-0.258309638443506	0.268921627043958	0.258309638443506	4.65046152237581	4.65046152237581	2.49943877194305	2.49943877194305	1.59265894402184	1.59265894402184	0.967012110859851	0.967012110859851	0.549710228160161	0.549710228160161	1.5948	33.0964	0	-1.38	5.75123359580053	2.25933420066476	1.2528322001979	52.0843788419968	0	0	0
mobley_4218209	COc1ccc(cc1)N	4-methoxyaniline	-7.48	0.6	-7.02	0.03	0.49	-6.167	0.176	0.444	-4.606	0.251	0.434	-6.412	0.269	0.535	-6.167	0.18	COc1ccc(N)cc1	123.155	1.2774	114.083	48	0	0.118509658494704	-0.496765893628714	0.496765893628714	0.118509658494704	5.29499963641199	5.29499963641199	2.72241477533653	2.72241477533653	1.77315973896078	1.77315973896078	1.11580195973976	1.11580195973976	0.603910390937856	0.603910390937856	1.2774	37.4064	0.142857142857143	-1.18	5.94787723785166	2.39556174065978	1.35339301150399	54.2497811604132	0	0	0
mobley_4219614	c1cc(c(c(c1Cl)Cl)Cl)Cl	1,2,3,4-tetrachlorobenzene	-1.34	0.6	-0.3	0.03	0.541	0.11	0.213	0.433	1.19	0.295	0.378	0.63	0.277	0.594	0.66	0.187	Clc1ccc(Cl)c(Cl)c1Cl	215.894	4.3002	213.878	54	0	0.079320057039266	-0.082653710407253	0.082653710407253	0.079320057039266	4.66655843041616	7.69027421448998	2.41661254854141	3.92847044057832	1.65717306767798	3.22750226717765	0.988059763732616	2.69336129946018	0.50233792538455	1.24362858980862	4.3002	46.482	0	0.38	8.47633911368015	3.18546695011809	1.51097471929827	78.6444680270237	0	0	0
mobley_4252724	CC(C)Cc1ccccc1	isobutylbenzene	0.16	0.6	-0.26	0.03	0.522	-0.333	0.191	0.358	0.33	0.272	0.418	-0.511	0.276	0.407	0.52	0.176	CC(C)Cc1ccccc1	134.222	2.8851	120.11	54	0	-0.025564397003317	-0.062455890702996	0.062455890702996	0.025564397003317	6.6712083963243	6.6712083963243	3.82718582195935	3.82718582195935	3.08356955500277	3.08356955500277	1.48677521293687	1.48677521293687	1.08549785545468	1.08549785545468	2.8851	44.984	0.4	-0.78	7.32845986984816	3.40377229355524	2.21887201680218	62.8911715770834	0	0	0
mobley_4287564	Cc1ccccn1	2-methylpyridine	-4.63	0.6	-3.5	0.03	0.551	-3.087	0.164	0.552	-3.419	0.208	0.499	-3.055	0.243	0.532	-3.311	0.168	Cc1ccccn1	93.129	1.39002	86.073	36	0	0.037214652733921	-0.261612424944918	0.261612424944918	0.037214652733921	4.25661467225846	4.25661467225846	2.27048082209195	2.27048082209195	1.47111886671836	1.47111886671836	0.812775361848662	0.812775361848662	0.448139192335256	0.448139192335256	1.39002	28.974	0.166666666666667	-0.85	4.31260162601626	1.73496748007238	0.999576996430143	43.0159932148401	0	0	0
mobley_4291494	c1ccnc(c1)Cl	2-chloropyridine	-4.39	0.6	-3.87	0.03	0.56	-3.298	0.155	0.485	-2.907	0.226	0.509	-0.925	0.296	0.523	-3.447	0.166	Clc1ccccn1	113.547	1.735	109.515	36	0	0.128505307655541	-0.244583591017359	0.244583591017359	0.128505307655541	3.63457914526769	4.39050809128614	1.95946305859657	2.33742753160579	1.15246130496441	1.53971004614611	0.628798332790713	0.852376497755308	0.341920005083941	0.471002918811173	1.735	29.247	0	-0.56	4.59527950310559	1.93739854318418	1.16297375419124	46.9543173273252	0	0	0
mobley_430089	CCCC#C	pent-1-yne	0.01	0.6	0.47	0.02	0.568	1.48	0.143	0.469	1.7	0.234	0.44	-1.355	0.174	0.545	0.8	0.138	C#CCCC	68.119	1.4197	60.055	28	0	0.008338403904864	-0.120109490858977	0.120109490858977	0.008338403904864	3.49156383156272	3.49156383156272	1.84933530637463	1.84933530637463	0.954124145231931	0.954124145231931	0.394337567297406	0.394337567297406	0.144337567297406	0.144337567297406	1.4197	23.741	0.6	-0.44	4.56	3.56	3.56	33.1982448772753	0	0	0
mobley_4305650	CCC#N	propanenitrile	-3.84	0.6	-2.49	0.02	0.638	-1.883	0.118	0.51	-1.07	0.214	0.582	-3.803	0.145	0.673	-2.306	0.134	CCC#N	55.08	0.91998	50.04	22	0	0.061834240590865	-0.198358406119437	0.198358406119437	0.061834240590865	2.65432037668651	2.65432037668651	1.2842669695298	1.2842669695298	0.511667273601693	0.511667273601693	0.158113883008419	0.158113883008419	0	0	0.91998	15.904	0.666666666666667	-0.51	3.49	2.49	1.49	25.8617149380915	0	0	0
mobley_4338603	c1c(=O)[nH]c(=O)[nH]c1Cl	6-chlorouracil	-15.83	1.22	-15.13	0.03	0.476	-14.65	0.201	0.352	-14.59	0.255	0.383	-15.9	0.272	0.522	-15.34	0.192	O=c1cc(Cl)[nH]c(=O)[nH]1	146.533	-0.2834	143.509	48	0	0.326310966889965	-0.297714567417691	0.326310966889965	0.297714567417691	4.27181132312658	5.02774026914503	2.1745807961581	2.55254526916733	1.43565011330818	1.84285024004878	0.727493840302792	0.931093903673095	0.438868863004607	0.623788272499019	-0.2834	32.6934	0	-1.03	6.09547051442911	2.06427800523347	1.43064638040766	54.4970095083592	0	0	0
mobley_4364398	CI	iodomethane	-0.89	0.6	-0.64	0.02	0.661	-0.586	0.115	0.63	-0.143	0.167	0.697	-1.864	0.131	0.751	-0.23	0.117	CI	141.939	1.0512	138.915	14	0	-0.012097334964144	-0.0901343583883	0.0901343583883	0.012097334964144	1.37796447300923	3.53546276418555	0.377964473009227	2.53546276418555	0	0	0	0	0	0	1.0512	19.944	1	0.73	2.73	1.73	0.09986301369863	28.0010891488732	0	0	0
mobley_4371692	c1ccc2c(c1)C(=O)c3c(ccc(c3C2=O)O)N	1-amino-4-hydroxy-9,10-anthracenedione	-9.53	0.28	-10.98	0.05	0.365	-9.941	0.261	0.339	-9.669	0.324	0.322	-6.624	0.333	0.44	-10.13	0.263	Nc1ccc(O)c2c1C(=O)c1ccccc1C2=O	239.23	1.7498	230.158	88	0	0.197820366079301	-0.507156320652543	0.507156320652543	0.197820366079301	9.30516206075507	9.30516206075507	5.40856409452124	5.40856409452124	4.12774761808736	4.12774761808736	3.08601709503026	3.08601709503026	2.23072183759608	2.23072183759608	1.7498	65.8262	0	-2.62	10.5286954437531	3.43403111045422	1.19761280295723	102.669719050121	1	0	1
mobley_4375719	CCCCCCCCC	nonane	3.13	0.6	3.22	0.03	0.519	3.43	0.189	0.511	5.43	0.296	0.345	4.55	0.315	0.507	4.1	0.211	CCCCCCCCC	128.259	3.7569	108.099	56	0	-0.053306317337172	-0.065382383222793	0.065382383222793	0.053306317337172	6.94974746830583	6.94974746830583	4.4142135623731	4.4142135623731	2.76776695296637	2.76776695296637	1.70710678118655	1.70710678118655	1.03033008588991	1.03033008588991	3.7569	43.667	1	0	9	8	8	59.6587879430024	0	0	0
mobley_4395315	Cc1cc(ccc1Cl)O	4-chloro-3-methyl-phenol	-6.79	0.6	-5.14	0.03	0.472	-4.106	0.183	0.394	-4.042	0.285	0.399	-4.389	0.24	0.485	-4.304	0.186	Cc1cc(O)ccc1Cl	142.585	2.35402	135.529	48	0	0.115444833893413	-0.507954757971223	0.507954757971223	0.115444833893413	5.05722887607806	5.81315782209652	2.65062290596718	3.0285873789764	1.9334867896045	2.3406869163451	1.14152728777475	1.5656066270671	0.62887089294119	0.746419444335059	2.35402	37.8538	0.142857142857143	-0.69	6.43033694344164	2.27536401594483	1.36016098474225	58.8938452129713	0	0	0
mobley_4434915	CCl	chloromethane	-0.55	0.6	0.76	0.01	0.689	0.73	0.091	0.671	0.77	0.124	0.556	0.5	0.153	0.739	1.08	0.101	CCl	50.488	0.855	47.464	14	0	0.01083918557387	-0.130430634198531	0.130430634198531	0.01083918557387	1.37796447300923	2.13389341902768	0.377964473009227	1.13389341902768	0	0	0	0	0	0	0.855	11.777	1	0.29	2.29	1.29	1.73827586206897	19.0425172547112	0	0	0
mobley_4463913	CC(OC(=O)C)OC(=O)C	1-acetoxyethyl acetate	-4.97	0.6	-8.01	0.03	0.385	-7.039	0.207	0.334	-6.618	0.277	0.402	-5.48	0.308	0.438	-8.164	0.206	CC(=O)OC(C)OC(C)=O	146.142	0.4586	136.062	58	0	0.30519500058813	-0.425655745849912	0.425655745849912	0.30519500058813	6.21034343104508	6.21034343104508	2.86525137090838	2.86525137090838	1.78649507364588	1.78649507364588	0.663854610520907	0.663854610520907	0.491492321407545	0.491492321407545	0.4586	32.994	0.666666666666667	-1.06	8.94	3.87049645964317	5.08409221902017	59.1140962589139	0	0	0
mobley_4465023	C(=C\Cl)\Cl	(Z)-1,2-dichloroethylene	-1.17	0.6	1.16	0.02	0.604	0.32	0.119	0.616	0.05	0.197	0.544	0.15	0.214	0.613	0.42	0.114	Cl/C=C\Cl	96.944	1.9352	94.928	24	0	0.0155633256307	-0.092004175629303	0.092004175629303	0.0155633256307	1.91062948439771	3.42248737643462	0.769769113805318	1.64264067474929	0.251976315339485	0.755928946018455	0.047619047619048	0.428571428571429	0	0	1.9352	20.846	0	0.32	4.32	3.32	2.32	35.0211225638053	0	0	0
mobley_4479135	C=C(c1ccccc1)c2ccccc2	1,1-diphenylethene	-2.78	0.1	-2.47	0.04	0.388	-2.578	0.244	0.289	-1.683	0.317	0.356	-0.39	0.353	0.407	-1.936	0.209	C=C(c1ccccc1)c1ccccc1	180.25	3.7481	168.154	68	0	-0.018343913541095	-0.090556871098398	0.090556871098398	0.018343913541095	7.98060947308281	7.98060947308281	4.67492059563919	4.67492059563919	3.21060419816215	3.21060419816215	2.24450156175596	2.24450156175596	1.4453412988342	1.4453412988342	3.7481	61.02	0	-1.82	8.76395370739222	3.92546437704725	1.74385373869504	84.52877852217	0	0	0
mobley_4483973	c1ccc(cc1)F	fluorobenzene	-0.8	0.6	-0.04	0.02	0.57	0.18	0.158	0.453	0.36	0.211	0.417	-0.346	0.199	0.529	0.28	0.148	Fc1ccccc1	96.104	1.8257	91.064	36	0	0.122707240349372	-0.207012522126381	0.207012522126381	0.122707240349372	3.76471581895736	3.76471581895736	2.09966583902757	2.09966583902757	1.29556815942562	1.29556815942562	0.733110559351715	0.733110559351715	0.414667104433067	0.414667104433067	1.8257	26.4	0	-0.85	4.31260162601626	1.73496748007238	0.999576996430143	41.5969385224232	0	0	0
mobley_4494568	Cc1ccc(cc1)Br	1-bromo-4-methyl-benzene	-1.39	0.6	-0.89	0.03	0.471	-0.258	0.183	0.453	-0.547	0.278	0.455	-0.462	0.266	0.5	0.11	0.16	Cc1ccc(Br)cc1	171.037	2.75752	163.981	42	0	0.017494816583336	-0.058204338975287	0.058204338975287	0.017494816583336	4.68736554976773	6.27336208888243	2.51034944155053	3.30334771110788	1.79556815942562	2.71124368821731	1.01088833712949	1.53955385016773	0.533221946342524	0.797554702861642	2.75752	38.879	0.142857142857143	-0.3	5.82987012987013	2.31356148368583	1.33821872675098	57.6638928395349	0	0	0
mobley_4506634	[C@@H](C(F)(F)F)(Cl)Br	2-bromo-2-chloro-1,1,1-trifluoro-ethane	-0.11	0.6	0.21	0.02	0.663	0.34	0.148	0.547	0.52	0.193	0.549	-0.991	0.185	0.61	0.66	0.159	FC(F)(F)[C@H](Cl)Br	197.381	2.5085	196.373	44	0	0.414119619262545	-0.168387435411614	0.414119619262545	0.168387435411614	2.96717263423576	5.30909811936892	1.29205762458064	2.64416893384431	0.842309049759927	2.72160038022182	0.247435829652697	1.01401088733619	0	0	2.5085	24.623	1	0.56	7.56	2.21889952906987	3.16975609756098	51.7716131835279	0	0	0
mobley_4553008	c1cc(ccc1Cl)Cl	1,4-dichlorobenzene	-1.01	0.6	-0.19	0.03	0.539	0.05	0.164	0.447	0.62	0.227	0.442	-0.39	0.233	0.633	0.61	0.166	Clc1ccc(Cl)cc1	147.004	2.9934	142.972	42	0	0.040652750545269	-0.084342697781794	0.084342697781794	0.040652750545269	4.06533002277696	5.57718791481387	2.19933167805515	2.9552606240736	1.43643578047199	2.30930734141595	0.803543161465902	1.30749579214487	0.429549358510729	0.681525673850214	2.9934	36.462	0	-0.2	5.92820512820513	2.38184089962516	1.39142024156601	58.0379355732603	0	0	0
mobley_4561957	CC(C)C(C)C	2,3-dimethylbutane	2.34	0.6	2.47	0.03	0.601	2.36	0.144	0.511	2.88	0.236	0.568	-0.564	0.17	0.514	3.24	0.18	CC(C)C(C)C	86.178	2.2984	72.066	38	0	-0.044812659084205	-0.062529132306798	0.062529132306798	0.044812659084205	5.15470053837925	5.15470053837925	2.64273441009184	2.64273441009184	2.48803387171259	2.48803387171259	1.33333333333333	1.33333333333333	0	0	2.2984	29.676	1	0	6	2.22222222222222	2.25	40.5639615998126	0	0	0
mobley_4584540	Cc1cccc(n1)C	2,6-dimethylpyridine	-4.59	0.6	-3.44	0.03	0.499	-3.237	0.179	0.452	-3.766	0.231	0.37	-0.261	0.276	0.551	-2.916	0.164	Cc1cccc(C)n1	107.156	1.69844	98.084	42	0	0.037536011804413	-0.258488085743903	0.258488085743903	0.037536011804413	5.17926440306884	5.17926440306884	2.69123053135625	2.69123053135625	1.92034957637494	1.92034957637494	1.02756086418675	1.02756086418675	0.679335151368291	0.679335151368291	1.69844	33.711	0.285714285714286	-0.85	5.28986013986014	1.94826211591866	1.059403087581	49.3809353292367	0	0	0
mobley_4587267	C([C@H]([C@H]([C@@H]([C@@H](CO)O)O)O)O)O	(2R,3R,4R,5R)-Hexan-1,2,3,4,5,6-hexol	-23.62	0.32	-18.16	0.09	0.372	-16.43	0.284	0.285	-16.63	0.382	0.299	-16.47	0.399	0.356	-21.16	0.282	OC[C@@H](O)[C@@H](O)[C@H](O)[C@H](O)CO	182.172	-3.5854	168.06	74	0	0.110578606531313	-0.393579134968567	0.393579134968567	0.110578606531313	6.40689621213135	6.40689621213135	3.48174767195005	3.48174767195005	2.48102863459092	2.48102863459092	1.5124781619579	1.5124781619579	0.671208827093898	0.671208827093898	-3.5854	38.1988	1	-0.24	11.76	5.41346133044889	3.01540467417352	69.3293641129886	0	0	0
mobley_4603202	C(CCl)OCCCl	1-chloro-2-(2-chloroethoxy)ethane	-4.23	0.2	-2.25	0.04	0.423	-1.719	0.205	0.397	-2.027	0.255	0.491	-0.56	0.269	0.601	-1.998	0.182	ClCCOCCCl	143.013	1.4806	134.949	44	0	0.060185258023153	-0.378979578637672	0.378979578637672	0.060185258023153	3.99260436122851	5.50446225326542	2.11187275301447	3.18091772066417	0.990336908705022	1.74626585472348	0.442978484556905	0.751585184481089	0.211171017733962	0.429388907969954	1.4806	32.259	1	0.54	7.54	6.54	6.54	53.5541550542896	0	0	0
mobley_4609460	CCOC(=O)c1ccc(cc1)O	ethyl paraben	-9.2	0.3	-9.54	0.04	0.371	-8.971	0.203	0.305	-8.503	0.251	0.394	-7.51	0.277	0.4	-10.08	0.256	CCOC(=O)c1ccc(O)cc1	166.176	1.5689	156.096	64	0	0.337611751909211	-0.507966178785433	0.507966178785433	0.337611751909211	6.78021803437274	6.78021803437274	3.69900420904112	3.69900420904112	2.26734420479946	2.26734420479946	1.37843888773357	1.37843888773357	0.811940578993183	0.811940578993183	1.5689	44.0633	0.222222222222222	-1.51	8.58532888465205	3.75887335483385	1.98503646951885	70.5955305444334	0	0	0
mobley_4613090	c1ccc(cc1)Cn2ccnc2	1-benzylimidazole	-7.63	0.12	-8	0.03	0.328	-7.383	0.203	0.326	-7.309	0.303	0.351	-6.548	0.31	0.33	-7.208	0.248	c1ccc(Cn2ccnc2)cc1	158.204	1.9314	148.124	60	0	0.094855853757334	-0.333072022353329	0.333072022353329	0.094855853757334	6.72033612570347	6.72033612570347	3.94659365145505	3.94659365145505	2.72061566216989	2.72061566216989	1.76716454034409	1.76716454034409	1.17449878779647	1.17449878779647	1.9314	47.771	0.1	-1.57	7.09929516575083	3.21835672390766	1.53182949649594	71.4922193285137	0	0	0
mobley_4620651	COC(=O)C1CC1	methyl cyclopropanecarboxylate	-4.1	0.6	-3.6	0.03	0.534	-3.86	0.173	0.347	-3.072	0.306	0.476	-5.252	0.26	0.507	-3.759	0.162	COC(=O)C1CC1	100.117	0.5694	92.053	40	0	0.308149928671289	-0.468791904711174	0.468791904711174	0.308149928671289	4.30806041249045	4.30806041249045	2.42166829645027	2.42166829645027	1.79743343320908	1.79743343320908	1.11186806605405	1.11186806605405	0.485702260395516	0.485702260395516	0.5694	24.74	0.8	-0.53	4.62455950540958	1.52347577184005	0.91807773529465	42.4682556614374	1	0	1
mobley_4630641	COCCOC	1,2-dimethoxyethane	-4.84	0.6	-3.1	0.03	0.483	-2.625	0.177	0.355	-2.793	0.232	0.484	-5.762	0.308	0.518	-3.971	0.163	COCCOC	90.122	0.2792	80.042	38	0	0.069601967826999	-0.382298017716647	0.382298017716647	0.069601967826999	4.23071014330082	4.23071014330082	1.89384685011735	1.89384685011735	0.985598559653489	0.985598559653489	0.491581623797196	0.491581623797196	0.166666666666667	0.166666666666667	0.2792	23.752	1	-0.08	5.92	4.92	3.92	38.0611678300331	0	0	0
mobley_4639255	C(CO)O	ethylene glycol	-9.3	0.6	-7.27	0.03	0.531	-7.037	0.145	0.516	-6.917	0.202	0.442	-8.024	0.278	0.593	-8.344	0.153	OCCO	62.068	-1.029	56.02	26	0	0.066226639646817	-0.39399054157546	0.39399054157546	0.066226639646817	2.30864075337301	2.30864075337301	1.13245553203368	1.13245553203368	0.447213595499958	0.447213595499958	0.1	0.1	0	0	-1.029	14.1716	1	-0.08	3.92	2.92	1.92	24.6926606466182	0	0	0
mobley_4678740	c1cc(cc(c1)C(F)(F)F)C(F)(F)F	m-bis(trifluoromethyl)benzene	1.07	0.2	-0.34	0.03	0.486	-0.02	0.206	0.406	1.25	0.237	0.393	1.35	0.277	0.514	1.11	0.196	FC(F)(F)c1cccc(C(F)(F)F)c1	214.108	3.7242	210.076	78	0	0.415925033467121	-0.166137292476911	0.415925033467121	0.166137292476911	6.57718791481387	6.57718791481387	3.4552606240736	3.4552606240736	2.57632273096884	2.57632273096884	1.51722475079847	1.51722475079847	0.871849625045217	0.871849625045217	3.7242	36.446	0.25	-1.2	10.878125	3.18128698224852	2.39744822485207	75.1544997658476	0	0	0
mobley_4683624	CCCc1ccc(cc1)O	4-propylphenol	-5.21	0.69	-5.21	0.03	0.364	-4.73	0.187	0.395	-5.085	0.258	0.361	-2.834	0.284	0.376	-4.838	0.198	CCCc1ccc(O)cc1	136.194	2.3447	124.098	54	0	0.115094840107201	-0.507966645252357	0.507966645252357	0.115094840107201	6.17082823463156	6.17082823463156	3.60563417457572	3.60563417457572	2.41644718021102	2.41644718021102	1.47501543961673	1.47501543961673	0.951289731550217	0.951289731550217	2.3447	42.1018	0.333333333333333	-0.98	7.13086474501109	3.25450845023567	1.7608451250135	61.3204632148828	0	0	0
mobley_4687447	CCCOCCO	2-propoxyethanol	-6.4	0.6	-3.94	0.03	0.469	-3.099	0.175	0.396	-2.131	0.271	0.335	-3.263	0.234	0.572	-4.287	0.194	CCCOCCO	104.149	0.4053	92.053	44	0	0.06971912287223	-0.393980342757557	0.393980342757557	0.06971912287223	4.68388901071001	4.68388901071001	2.60068481639301	2.60068481639301	1.33597923344577	1.33597923344577	0.584086372744272	0.584086372744272	0.310949362350162	0.310949362350162	0.4053	28.1958	1	-0.08	6.92	5.92	5.92	44.1067984671189	0	0	0
mobley_468867	C1=C[C@@H]([C@@H]2[C@H]1[C@@]3(C(=C([C@]2(C3(Cl)Cl)Cl)Cl)Cl)Cl)Cl	heptachlor	-2.55	0.1	-0.97	0.04	0.517	0.16	0.272	0.404	1.54	0.467	0.288	3.59	0.289	0.487	0.43	0.283	ClC1=C(Cl)[C@]2(Cl)[C@@H]3[C@@H](Cl)C=C[C@@H]3[C@@]1(Cl)C2(Cl)Cl	373.321	5.2415	368.281	94	0	0.166722927810879	-0.118069553806746	0.166722927810879	0.118069553806746	8.03250265701272	13.3240052791419	4.84612824511997	7.55035086364732	4.5067835805374	8.28638740117229	3.89635340214297	8.60579846720866	3.08131158653574	6.59653833207268	5.2415	76.098	0.6	1.51	13.4911008935718	3.5806067554947	1.1504173843107	133.749894120614	3	0	3
mobley_4690963	CCOCCOCC	1,2-diethoxyethane	-3.54	0.6	-3.42	0.04	0.331	-2.592	0.178	0.33	-2.699	0.264	0.38	-7.081	0.208	0.419	-3.326	0.19	CCOCCOCC	118.176	1.0594	104.064	50	0	0.069979293856111	-0.379346718645991	0.379346718645991	0.069979293856111	5.64492370567392	5.64492370567392	3.06891410075235	3.06891410075235	1.39384685011735	1.39384685011735	0.780256758392009	0.780256758392009	0.406526264792571	0.406526264792571	1.0594	32.986	1	-0.08	7.92	6.92	5.92	50.7910520588264	0	0	0
mobley_4694328	CCCCCCCC=O	octanal	-2.29	0.6	-2.57	0.03	0.546	-2.596	0.219	0.412	-1.452	0.339	0.369	-1.481	0.262	0.412	-1.495	0.2	CCCCCCCC=O	128.215	2.5458	112.087	54	0	0.119490198670316	-0.303402908149458	0.303402908149458	0.119490198670316	6.22823924677278	6.22823924677278	3.85105733204593	3.85105733204593	2.36955536363457	2.36955536363457	1.42552866602296	1.42552866602296	0.831224291224013	0.831224291224013	2.5458	39.44	0.875	-0.33	8.67	7.67	7.67	57.4553679286496	0	0	0
mobley_4699732	C[C@@H](CCl)Cl	1,2-dichloropropane	-1.27	0.6	-0.27	0.03	0.611	0.72	0.139	0.66	1.02	0.178	0.553	-0.727	0.212	0.434	0.16	0.156	C[C@H](Cl)CCl	112.987	1.8525	106.939	32	0	0.044279223500676	-0.125125114037675	0.125125114037675	0.044279223500676	3.04038599639463	4.55224388843154	1.47107769180191	2.44203595609874	0.935072880624039	1.98872206094439	0.212624534314072	0.9878007090541	0	0	1.8525	26.035	1	0.58	5.58	2.79834061135371	4.58	42.0756677103861	0	0	0
mobley_4715906	C[C@@H]1CCCC[C@@H]1C	1,2-dimethylcyclohexane	1.58	0.6	1.69	0.03	0.546	1.67	0.182	0.401	2.09	0.28	0.462	-1.202	0.172	0.478	2.6	0.181	C[C@@H]1CCCC[C@@H]1C	112.216	2.8326	96.088	48	0	-0.041698204409066	-0.062254863019804	0.062254863019804	0.041698204409066	5.98312766312544	5.98312766312544	3.80453045264031	3.80453045264031	3.2390248187616	3.2390248187616	2.54033641377785	2.54033641377785	1.50166127918304	1.50166127918304	2.8326	36.796	1	0	6.125	2.52	1.2396694214876	52.2880146750766	1	0	1
mobley_4759887	CCCCCCCI	1-iodoheptane	0.27	0.6	0.23	0.03	0.553	0.39	0.202	0.407	0.87	0.27	0.463	-2.085	0.271	0.538	1.26	0.218	CCCCCCCI	226.101	3.3918	210.981	50	0	-0.000472811532389	-0.086375917170872	0.086375917170872	0.000472811532389	5.62060516012851	7.77810345130484	3.47436802309897	4.99994969518814	2.10319579887771	3.18194494446587	1.23718401154949	1.99997484759407	0.69804450884558	1.23741908163966	3.3918	47.646	1	0.73	8.73	7.73	6.73	66.1907418352528	0	0	0
mobley_4762983	CCCCCC=C	hept-1-ene	1.66	0.6	2.76	0.03	0.554	2.97	0.187	0.461	3.8	0.255	0.467	1.74	0.246	0.529	3.51	0.175	C=CCCCCC	98.189	2.7527	84.077	42	0	-0.035341465592474	-0.103082978941471	0.103082978941471	0.035341465592474	5.11288417512236	5.11288417512236	3.02360336211427	3.02360336211427	1.78445705037617	1.78445705037617	1.01180168105714	1.01180168105714	0.538675134594813	0.538675134594813	2.7527	34.339	0.714285714285714	-0.26	6.74	5.74	5.74	46.2393006820249	0	0	0
mobley_4780078	Cc1ccc(c(c1)C)O	2,4-dimethylphenol	-6.01	0.6	-4.98	0.03	0.501	-4.643	0.192	0.419	-4.065	0.281	0.447	-4.884	0.268	0.321	-4.42	0.185	Cc1ccc(O)c(C)c1	122.167	2.00904	112.087	48	0	0.117999323417811	-0.507686936694092	0.507686936694092	0.117999323417811	5.67926440306884	5.67926440306884	2.96164066946256	2.96164066946256	2.28994094942523	2.28994094942523	1.35229525096763	1.35229525096763	0.805386579086908	0.805386579086908	2.00904	37.5808	0.25	-0.98	6.14468827930175	2.09491740804543	1.22443464995944	54.9555211004862	0	0	0
mobley_4792268	CCCCC(=O)O	pentanoic acid	-6.16	0.6	-9.05	0.03	0.523	-7.835	0.169	0.359	-7.685	0.265	0.367	-11.84	0.273	0.502	-8.804	0.204	CCCCC(=O)O	102.133	1.2612	92.053	42	0	0.302839375568202	-0.481230390789589	0.481230390789589	0.302839375568202	4.47678222952346	4.47678222952346	2.48839111476173	2.48839111476173	1.49729193381663	1.49729193381663	0.744195557380866	0.744195557380866	0.328002420449549	0.328002420449549	1.2612	27.1608	0.8	-0.53	6.47	3.65281535648994	5.47	43.1547753376558	0	0	0
mobley_4845722	c1(c(c(c(c(c1Cl)Cl)Cl)Cl)Cl)Cl	hexachlorobenzene	-2.33	1.16	0.38	0.04	0.551	1.11	0.247	0.503	0.35	0.344	0.391	5.79	0.255	0.557	1.17	0.244	Clc1c(Cl)c(Cl)c(Cl)c(Cl)c1Cl	284.784	5.607	284.784	66	0	0.080957190626653	-0.080957190626653	0.080957190626653	0.080957190626653	5.26778683805536	9.80336051416609	2.63389341902768	4.90168025708305	1.88389341902768	4.15168025708305	1.15623242379956	4.00441155711295	0.578116211899778	2.00220577855648	5.607	56.502	0	0.96	11.0371604938272	3.99646139329523	1.74517936390533	99.251000480787	0	0	0
mobley_4850657	CS(=O)(=O)Cl	methanesulfonyl chloride	-4.87	0.6	-6.22	0.02	0.421	-5.754	0.203	0.43	-6.719	0.164	0.433	-6.955	0.19	0.581	-5.927	0.13	CS(=O)(=O)Cl	114.553	0.1848	111.529	32	0	0.229212490483913	-0.212518337518562	0.229212490483913	0.212518337518562	2.60270934440082	4.175134871347	0.895884973759288	3.61347502105042	0.681666222709145	3.72674771391844	0	0	0	0	0.1848	20.6968	1	0.24	5.24	1.14310650887574	369.351111111111	35.1717188896936	0	0	0
mobley_486214	COc1cccc(c1O)OC	2,6-dimethoxyphenol	-6.96	0.1	-7.39	0.04	0.326	-6.907	0.232	0.421	-6.337	0.285	0.421	-7.118	0.265	0.346	-8.304	0.21	COc1cccc(OC)c1O	154.165	1.4094	144.085	60	0	0.200229457164485	-0.501699725521801	0.501699725521801	0.200229457164485	6.49576098399656	6.49576098399656	3.19236860499786	3.19236860499786	2.01114005149931	2.01114005149931	1.40181210321642	1.40181210321642	0.831631414132898	0.831631414132898	1.4094	41.2108	0.25	-1.38	7.7239501039501	3.14266796597356	1.36760665603763	65.1826115595	0	0	0
mobley_4883284	c1ccc(cc1)N	aniline	-5.49	0.6	-5.54	0.03	0.533	-5.036	0.159	0.48	-5.299	0.204	0.394	-4.69	0.226	0.524	-4.782	0.153	Nc1ccccc1	93.129	1.2688	86.073	36	0	0.031347592591219	-0.398728829486591	0.398728829486591	0.031347592591219	3.96410161513776	3.96410161513776	2.19935873711777	2.19935873711777	1.41068360252296	1.41068360252296	0.799572491411848	0.799572491411848	0.453038918798848	0.453038918798848	1.2688	30.8544	0	-0.98	4.18611295681063	1.64619621593981	0.92905917971445	42.7712938165097	0	0	0
mobley_4884177	CCc1cccnc1	3-ethylpyridine	-4.59	0.6	-2.96	0.03	0.57	-2.885	0.174	0.491	-2.099	0.236	0.403	-0.486	0.251	0.533	-2.789	0.168	CCc1cccnc1	107.156	1.644	98.084	42	0	0.02992415181994	-0.264448680480673	0.264448680480673	0.02992415181994	4.96372145344501	4.96372145344501	2.82107488713044	2.82107488713044	1.7148269459939	1.7148269459939	1.13104039497378	1.13104039497378	0.607262780749061	0.607262780749061	1.644	33.615	0.285714285714286	-0.85	5.28986013986014	2.45569460649629	1.059403087581	49.3809353292367	0	0	0
mobley_4893032	CCCCC#N	pentanenitrile	-3.52	0.6	-2.15	0.02	0.565	-1.616	0.174	0.505	-0.764	0.226	0.448	-1.898	0.228	0.538	-1.592	0.167	CCCCC#N	83.134	1.70018	74.062	34	0	0.06212432779319	-0.198347393121213	0.198347393121213	0.06212432779319	4.0685339390596	4.0685339390596	2.2842669695298	2.2842669695298	1.26166727360169	1.26166727360169	0.6421334847649	0.6421334847649	0.255833636800846	0.255833636800846	1.70018	25.138	0.8	-0.51	5.49	4.49	3.49	38.5915991668847	0	0	0
mobley_4924862	CC(C)CCOC=O	isopentyl formate	-2.13	0.6	-3.41	0.03	0.45	-3.029	0.213	0.38	-2.288	0.267	0.404	-1.57	0.263	0.429	-3.059	0.185	CC(C)CCOC=O	116.16	1.2055	104.064	48	0	0.29257568828554	-0.467890231468866	0.467890231468866	0.29257568828554	5.38541068168007	5.38541068168007	2.82302848422896	2.82302848422896	2.1495378414757	2.1495378414757	0.881093911329119	0.881093911329119	0.351856164571962	0.351856164571962	1.2055	31.471	0.833333333333333	-0.53	7.47	4.62455950540958	5.47	49.8390289293632	0	0	0
mobley_49274	CCCCCC#C	hept-1-yne	0.6	0.6	0.64	0.03	0.526	1.29	0.179	0.507	1.43	0.26	0.439	1.26	0.288	0.474	0.98	0.163	C#CCCCCC	96.173	2.1999	84.077	40	0	0.008600766507394	-0.120109315794914	0.120109315794914	0.008600766507394	4.90577739393582	4.90577739393582	2.84933530637463	2.84933530637463	1.66123092641848	1.66123092641848	0.924667653187317	0.924667653187317	0.477062072615966	0.477062072615966	2.1999	32.975	0.714285714285714	-0.44	6.56	5.56	5.56	45.9281291060685	0	0	0
mobley_4934872	CCOC(OCC)Oc1ccccc1	diethoxymethoxybenzene	-5.23	0.6	-5.2	0.04	0.379	-5.251	0.224	0.297	-3.499	0.397	0.237	-8.473	0.323	0.346	-4.801	0.275	CCOC(OCC)Oc1ccccc1	196.246	2.422	180.118	78	0	0.315373802429364	-0.441237818515794	0.441237818515794	0.315373802429364	8.60306004890244	8.60306004890244	4.81347836050416	4.81347836050416	2.63026239690067	2.63026239690067	1.58101183383206	1.58101183383206	0.99849319021488	0.99849319021488	2.422	54.11	0.454545454545455	-1.06	11.0172797527048	6.40232587646436	3.76671948637388	84.5967493800007	0	0	0
mobley_4936555	Cc1cccc(c1C)Nc2ccccc2C(=O)O	2-(2,3-dimethylphenyl)aminobenzoic acid	-6.78	0.1	-7.67	0.04	0.333	-7.584	0.237	0.328	-5.641	0.392	0.159	-3.703	0.36	0.358	-7.266	0.243	Cc1cccc(Nc2ccccc2C(=O)O)c1C	241.29	3.74524	226.17	92	0	0.337309746242333	-0.477583340517595	0.477583340517595	0.337309746242333	10.3969137702912	10.3969137702912	5.74909814802783	5.74909814802783	4.22320760594143	4.22320760594143	3.03144048367237	3.03144048367237	1.81021023338441	1.81021023338441	3.74524	72.6	0.133333333333333	-2.29	12.1744298253625	4.91840711813508	2.34838297384138	106.088941704599	0	0	0
mobley_4964807	CC(=O)CO[N+](=O)[O-]	nitroxyacetone	-5.99	0.1	-5.36	0.03	0.525	-4.084	0.181	0.436	-3.232	0.246	0.521	-5.869	0.216	0.525	-5.781	0.182	CC(=O)CO[N+](=O)[O-]	119.076	-0.2163	114.036	46	0	0.29443666376639	-0.306004822573001	0.306004822573001	0.29443666376639	4.28731353854196	4.28731353854196	1.89407522792518	1.89407522792518	1.19905891304358	1.19905891304358	0.373222110172022	0.373222110172022	0.143606663941	0.143606663941	-0.2163	23.6274	0.666666666666667	-1.13	6.87	2.94973193154635	4.87	45.3512168081512	0	0	0
mobley_4983965	CCSCC	ethylsulfanylethane	-1.46	0.6	0.3	0.02	0.555	0.2	0.159	0.519	0.16	0.232	0.498	1.36	0.23	0.62	0.85	0.163	CCSCC	90.191	1.7594	80.111	32	0	-0.009612264480782	-0.162583923673151	0.162583923673151	0.009612264480782	3.82246185283696	4.63895843376468	1.99156383156272	3.14626436994197	0.781474414421557	2.34442324326467	0.408248290463863	1.22474487139159	0.204124145231931	0.612372435695794	1.7594	28.673	1	0.35	5.35	4.35	4.35	37.9571873963846	0	0	0
mobley_5003962	c1ccc2c(c1)C(=O)c3ccc(cc3C2=O)N	2-amino-9,10-anthraquinone	-11.53	0.29	-13.89	0.04	0.309	-13.19	0.261	0.322	-12.96	0.375	0.328	-12.33	0.341	0.367	-14.08	0.27	Nc1ccc2c(c1)C(=O)c1ccccc1C2=O	223.231	2.0442	214.159	82	0	0.194090364878746	-0.398708979351891	0.398708979351891	0.194090364878746	8.93529873444473	8.93529873444473	5.26230756596089	5.26230756596089	4.00885324226694	4.00885324226694	2.94919219935201	2.94919219935201	2.11701831165845	2.11701831165845	2.0442	64.1614	0	-2.42	9.78110703523218	3.28442970924436	1.28944652826498	97.8754852979252	1	0	1
mobley_5006685	CC(=C)[C@H]1CCC(=CC1)C=O	4-(1-Methylethenyl)-1-cyclohexene-1-carboxaldehyde	-4.09	0.17	-3.59	0.03	0.462	-2.753	0.193	0.356	-2.201	0.266	0.356	-1.512	0.295	0.479	-2.787	0.214	C=C(C)[C@@H]1CC=C(C=O)CC1	150.221	2.4879	136.109	60	0	0.145202623332574	-0.298269086986623	0.298269086986623	0.145202623332574	6.96872622277893	6.96872622277893	4.03357931675809	4.03357931675809	3.21454372302924	3.21454372302924	2.29433017911489	2.29433017911489	1.40906653023039	1.40906653023039	2.4879	46.302	0.5	-0.85	8.24852216748769	3.51467203516026	2.03801751462275	67.800214939545	1	0	1
mobley_5026370	c1cnccc1C#N	pyridine-4-carbonitrile	-6.02	0.6	-5.76	0.03	0.62	-4.642	0.171	0.426	-4.229	0.219	0.421	-2.975	0.249	0.555	-5.471	0.151	N#Cc1ccncc1	104.112	0.95328	100.08	38	0	0.099224573030784	-0.264643650322267	0.264643650322267	0.099224573030784	4.20382826775842	4.20382826775842	2.23402151310059	2.23402151310059	1.34769212896976	1.34769212896976	0.809419992934883	0.809419992934883	0.426449746720311	0.426449746720311	0.95328	28.952	0	-1.36	4.79060240963855	2.08031139497273	0.823556241426611	47.4085728963088	0	0	0
mobley_5052949	CCCSCCC	1-propylsulfanylpropane	-1.28	0.6	0.64	0.03	0.503	0.7	0.182	0.36	1.12	0.254	0.409	0.91	0.25	0.476	1.54	0.211	CCCSCCC	118.245	2.5396	104.133	44	0	-0.007016687060406	-0.162029267411623	0.162029267411623	0.007016687060406	5.23667541521005	6.05317199613778	2.99156383156272	4.14626436994197	1.61237243569579	2.83711730708738	0.696923425058676	2.09077027517603	0.390737207210779	1.17221162163234	2.5396	37.907	1	0.35	7.35	6.35	6.35	50.6870716251778	0	0	0
mobley_5056289	C[C@H]1CCCO1	2-methyltetrahydrofuran	-3.3	0.6	-1.98	0.02	0.551	-1.494	0.171	0.392	-1.383	0.244	0.445	-2.442	0.217	0.593	-1.811	0.149	C[C@H]1CCCO1	86.134	1.1853	76.054	36	0	0.054739048687912	-0.378507420243375	0.378507420243375	0.054739048687912	4.10691890321313	4.10691890321313	2.50997595464382	2.50997595464382	1.82363655461273	1.82363655461273	1.15735690438409	1.15735690438409	0.738641942096356	0.738641942096356	1.1853	24.648	1	-0.04	4.12778523489933	1.60565992865636	0.716242568370987	38.3067335613936	0	1	1
mobley_5063386	c1ccc(c(c1)[N+](=O)[O-])O	2-nitrophenol	-4.58	0.6	-5.67	0.06	0.384	-3.668	0.2	0.399	-2.737	0.227	0.416	-3.901	0.264	0.543	-5.126	0.218	O=[N+]([O-])c1ccccc1O	139.11	1.3004	134.07	52	0	0.31018878393388	-0.502092705332494	0.502092705332494	0.31018878393388	5.02032484868615	5.02032484868615	2.6397122363597	2.6397122363597	1.74582411997009	1.74582411997009	1.07842819247103	1.07842819247103	0.618550615334245	0.618550615334245	1.3004	34.7612	0	-1.58	6.5387648456057	2.34499409583457	1.04719743426298	56.8786125941928	0	0	0
mobley_5072416	COc1ccccc1N	2-methoxyaniline	-6.12	0.6	-6.77	0.03	0.403	-6.312	0.18	0.444	-5.15	0.262	0.447	-5.603	0.212	0.59	-6.372	0.17	COc1ccccc1N	123.155	1.2774	114.083	48	0	0.141236904810995	-0.494601552764938	0.494601552764938	0.141236904810995	5.29499963641199	5.29499963641199	2.72839783948023	2.72839783948023	1.74195022939763	1.74195022939763	1.13892529379472	1.13892529379472	0.666426191708654	0.666426191708654	1.2774	37.4064	0.142857142857143	-1.18	5.94787723785166	2.39556174065978	1.13407949473347	54.2497811604132	0	0	0
mobley_5076071	CCN(CC)c1c(cc(c(c1[N+](=O)[O-])N)C(F)(F)F)[N+](=O)[O-]	1-N,1-N-diethyl-2,6-dinitro-4-(trifluoromethyl)benzene-1,3-diamine	-5.66	1.93	-7.5	0.04	0.365	-5.9	0.249	0.267	-2.996	0.349	0.321	-2.207	0.333	0.434	-6.812	0.293	CCN(CC)c1c([N+](=O)[O-])cc(C(F)(F)F)c(N)c1[N+](=O)[O-]	322.243	2.9502	309.139	122	0	0.418400223613027	-0.392586845737812	0.418400223613027	0.392586845737812	11.6774414681354	11.6774414681354	6.13075834429521	6.13075834429521	4.23841057804619	4.23841057804619	3.05761054061522	3.05761054061522	2.06938038950384	2.06938038950384	2.9502	72.7262	0.454545454545455	-2.59	17.4615198351365	6.03418318711469	3.01858259428061	122.158395712474	0	0	0
mobley_5079234	CCCCCCCO	heptan-1-ol	-4.21	0.6	-2.92	0.03	0.482	-1.987	0.197	0.427	-2.013	0.275	0.431	-2.634	0.306	0.415	-2.473	0.202	CCCCCCCO	116.204	1.9491	100.076	50	0	0.043052407223581	-0.396376569342293	0.396376569342293	0.043052407223581	5.68985428261924	5.68985428261924	3.52333454720339	3.52333454720339	2.13782036012307	2.13782036012307	1.26166727360169	1.26166727360169	0.715356789468263	0.715356789468263	1.9491	35.8448	1	-0.04	7.96	6.96	5.96	51.7231374664052	0	0	0
mobley_5094777	c1ccc2c(c1)CCC2	indane	-1.46	0.6	-1.75	0.03	0.417	-1.768	0.173	0.441	-2.11	0.224	0.333	-0.467	0.246	0.498	-1.385	0.173	c1ccc2c(c1)CCC2	118.179	2.1753	108.099	46	0	-0.027297361980656	-0.0619744010774	0.0619744010774	0.027297361980656	5.43072142031815	5.43072142031815	3.53445705037617	3.53445705037617	2.62226371903831	2.62226371903831	2.01061613165652	2.01061613165652	1.5145652119643	1.5145652119643	2.1753	38.467	0.333333333333333	-0.78	5.04062478531534	1.87057684941378	0.747784577351187	55.5203983091576	1	0	1
mobley_5110043	Cc1ccc2cc(ccc2c1)C	2,6-dimethylnaphthalene	-2.63	0.6	-2.85	0.03	0.431	-2.88	0.2	0.372	-1.994	0.291	0.423	0.37	0.31	0.461	-2.39	0.186	Cc1ccc2cc(C)ccc2c1	156.228	3.45664	144.132	60	0	-0.018120838622015	-0.058687344249122	0.058687344249122	0.018120838622015	7.46410161513776	7.46410161513776	4.22606774342517	4.22606774342517	3.35405927549702	3.35405927549702	2.1512462146853	2.1512462146853	1.48457954801864	1.48457954801864	3.45664	53.422	0.166666666666667	-1.3	7.35454014171963	2.63255405356951	1.20381572498775	72.8429518800254	0	0	0
mobley_511661	C=CC=C	butadiene	0.56	0.2	1.96	0.02	0.562	2.34	0.113	0.523	2.68	0.155	0.587	0.97	0.152	0.678	2.23	0.118	C=CC=C	54.092	1.3584	48.044	22	0	-0.070082308266102	-0.099086737364606	0.099086737364606	0.070082308266102	2.56891410075235	2.56891410075235	1.14982991426106	1.14982991426106	0.471404520791032	0.471404520791032	0.166666666666667	0.166666666666667	0	0	1.3584	20.394	0	-0.52	3.48	2.48	1.48	26.4548713066509	0	0	0
mobley_5123639	C[C@H](CC(C)C)O	4-methylpentan-2-ol	-3.73	0.6	-2.91	0.03	0.448	-2.588	0.196	0.395	-1.693	0.255	0.404	-3.252	0.275	0.449	-2.544	0.183	CC(C)C[C@@H](C)O	102.177	1.4133	88.065	44	0	0.051410235709588	-0.393408742675966	0.393408742675966	0.051410235709588	5.30902091506576	5.30902091506576	2.80674627824376	2.80674627824376	2.47857047655895	2.47857047655895	0.812516036525494	0.812516036525494	0.682223031468924	0.682223031468924	1.4133	31.1358	1	-0.04	6.96	3.02685163165544	5.96	45.3581953520086	0	0	0
mobley_5157661	CC(C)C	isobutane	2.3	0.2	2.54	0.02	0.627	2.54	0.134	0.522	2.99	0.225	0.549	1.28	0.203	0.668	3.19	0.132	CC(C)C	58.124	1.6623	48.044	26	0	-0.04998608114308	-0.063037254181829	0.063037254181829	0.04998608114308	3.57735026918963	3.57735026918963	1.73205080756888	1.73205080756888	1.73205080756888	1.73205080756888	0	0	0	0	1.6623	20.512	1	0	4	1.33333333333333	0	27.8340773710194	0	0	0
mobley_5200358	CC(C)(/C=N\OC(=O)NC)SC	aldicarb	-9.84	0.1	-9.68	0.05	0.363	-10.51	0.225	0.272	-9.449	0.348	0.262	-6.418	0.36	0.409	-10.6	0.22	CNC(=O)O/N=C\C(C)(C)SC	190.268	1.4698	176.156	70	0	0.432577515327002	-0.322658339113378	0.432577515327002	0.322658339113378	7.74930873608117	8.5658053170089	3.50006893633669	4.72481380772828	2.6708271067785	4.1312742385656	1.22944768473289	2.38705578139508	0.299495205427849	0.447937609057989	1.4698	51.6267	0.714285714285714	-0.71	11.29	5.02801819796959	5.00883691172652	76.7263042380712	0	0	0
mobley_5220185	CCc1cnccn1	2-ethylpyrazine	-5.45	0.6	-5.81	0.03	0.588	-5.21	0.175	0.383	-5.183	0.233	0.425	-7.199	0.247	0.467	-5.698	0.194	CCc1cnccn1	108.144	1.039	100.08	42	0	0.058342780300727	-0.261224035799031	0.261224035799031	0.058342780300727	4.83358477975534	4.83358477975534	2.68087210669943	2.68087210669943	1.55030334895432	1.55030334895432	0.978887001993401	0.978887001993401	0.512539755702363	0.512539755702363	1.039	31.41	0.333333333333333	-0.92	5.22124293785311	2.4033016370944	1.02568107279396	48.6005833101832	0	0	0
mobley_525934	CS	methanethiol	-1.2	0.2	-0.27	0.02	0.647	-0.302	0.095	0.695	0.14	0.121	0.634	0.49	0.151	0.73	0	0.099	CS	48.11	0.546	44.078	14	0	-0.021450825072965	-0.18280375938994	0.18280375938994	0.021450825072965	1.44721359549996	2.34164078649987	0.447213595499958	1.34164078649987	0	0	0	0	0	0	0.546	14.91	1	0.35	2.35	1.35	1.20714285714286	19.8943176912313	0	0	0
mobley_5263791	CCc1cccc2c1cccc2	1-ethylnaphthalene	-2.4	0.6	-2.96	0.03	0.423	-3.192	0.216	0.455	-2.546	0.283	0.432	-4.38	0.299	0.499	-2.187	0.203	CCc1cccc2ccccc12	156.228	3.4022	144.132	60	0	-0.015202866398738	-0.061629377666284	0.061629377666284	0.015202866398738	7.24855866551393	7.24855866551393	4.38202737682574	4.38202737682574	2.99182567013183	2.99182567013183	2.26083678890412	2.26083678890412	1.6007919502216	1.6007919502216	3.4022	53.326	0.166666666666667	-1.3	7.35454014171963	2.97859142358716	1.09542143600416	72.8429518800254	0	0	0
mobley_52782	C(CO[N+](=O)[O-])O[N+](=O)[O-]	1,2-dinitroxyethane	-5.73	0.1	-6.23	0.03	0.525	-2.354	0.21	0.509	-2.247	0.222	0.428	-4.694	0.26	0.437	-5.923	0.219	O=[N+]([O-])OCCO[N+](=O)[O-]	152.062	-0.597	148.03	58	0	0.294060978423413	-0.311864180907595	0.311864180907595	0.294060978423413	4.75813049615619	4.75813049615619	2.17279538419996	2.17279538419996	1.11366077571098	1.11366077571098	0.476726029846281	0.476726029846281	0.223606797749979	0.223606797749979	-0.597	25.8928	1	-1.6	8.4	4.29569160997732	6.4	54.5453120451955	0	0	0
mobley_5282042	CN(C)CCC=C1c2ccccc2CCc3c1cccc3	Amitriptyline	-7.43	0.6	-7.35	0.05	0.331	-6.804	0.299	0.421	-7.953	0.366	0.21	-9.538	0.336	0.277	-6.407	0.29	CN(C)CCC=C1c2ccccc2CCc2ccccc21	277.411	4.1686	254.227	108	0	0.001013763293143	-0.30909168874709	0.30909168874709	0.001013763293143	12.9717931429528	12.9717931429528	7.76938570164123	7.76938570164123	6.02404445013291	6.02404445013291	4.2035214253293	4.2035214253293	3.10355222288248	3.10355222288248	4.1686	90.5420000000001	0.3	-1.86	14.0930999803983	6.27595503024473	3.08462732081604	127.472433725224	1	0	1
mobley_5286200	C(CCCl)CCl	1,4-dichlorobutane	-2.32	0.6	-0.4	0.03	0.603	-0.275	0.16	0.411	0.65	0.245	0.406	-0.829	0.239	0.558	0.39	0.175	ClCCCCCl	127.014	2.2442	118.95	38	0	0.022337404985431	-0.126716225999579	0.126716225999579	0.022337404985431	3.58435607076464	5.09621396280155	2.03452248382485	3.10356745147455	1.08507125419577	1.84100020021423	0.517261241912424	1.05178372573727	0.188982236504614	0.566946709513841	2.2442	30.674	1	0.58	6.58	5.58	4.58	48.4406098247827	0	0	0
mobley_5310099	CCCCC=C	hex-1-ene	1.58	0.6	2.63	0.03	0.571	2.62	0.146	0.458	2.44	0.192	0.514	1.24	0.21	0.509	3.35	0.164	C=CCCCC	84.162	2.3626	72.066	36	0	-0.035351360605688	-0.103082980304011	0.103082980304011	0.035351360605688	4.40577739393582	4.40577739393582	2.52360336211427	2.52360336211427	1.4309036597829	1.4309036597829	0.761801681057137	0.761801681057137	0.348461712529338	0.348461712529338	2.3626	29.722	0.666666666666667	-0.26	5.74	4.74	3.74	39.8743585676283	0	0	0
mobley_5311804	c1ccc(cc1)CO	phenylmethanol	-6.62	0.6	-5.13	0.03	0.472	-5.224	0.169	0.405	-4.463	0.279	0.464	-7.762	0.21	0.532	-5.119	0.18	OCc1ccccc1	108.14	1.1789	100.076	42	0	0.068136939721748	-0.391680468428201	0.391680468428201	0.068136939721748	4.54107172263464	4.54107172263464	2.58046475913307	2.58046475913307	1.64371244266191	1.64371244266191	1.02539884791254	1.02539884791254	0.583419826514637	0.583419826514637	1.1789	32.3648	0.142857142857143	-0.82	5.31927576601671	2.47822872890526	1.07398189680133	48.5905789860896	0	0	0
mobley_5326154	CN(C)c1ccccc1	N,N-dimethylaniline	-3.45	0.6	-4.43	0.03	0.477	-4.635	0.161	0.414	-3.858	0.259	0.33	-2.678	0.296	0.464	-3.772	0.206	CN(C)c1ccccc1	121.183	1.7526	110.095	48	0	0.036048725815556	-0.377661478712755	0.377661478712755	0.036048725815556	5.83396494144809	5.83396494144809	3.02871759127285	3.02871759127285	2.2299763499367	2.2299763499367	1.27259137967628	1.27259137967628	0.726136501270095	0.726136501270095	1.7526	40.769	0.25	-0.98	6.14468827930175	2.53393022338556	1.45673769190484	55.9211210184936	0	0	0
mobley_5346580	CC(=O)C(C)(C)C	3,3-dimethylbutan-2-one	-3.11	0.6	-3.23	0.03	0.548	-3.229	0.165	0.429	-2.735	0.239	0.374	-5.396	0.21	0.444	-2.661	0.194	CC(=O)C(C)(C)C	100.161	1.6215	88.065	42	0	0.134632909959809	-0.299435687169979	0.299435687169979	0.134632909959809	5.40824829046386	5.40824829046386	2.45412414523193	2.45412414523193	2.8061862178479	2.8061862178479	1.0561862178479	1.0561862178479	0	0	1.6215	30.136	0.833333333333333	-0.33	6.67	1.6450481914728	2.37546737213404	44.7254836998564	0	0	0
mobley_5347550	COC(C(Cl)Cl)(F)F	2,2-dichloro-1,1-difluoro-1-methoxy-ethane	-1.12	0.6	-0.69	0.03	0.529	-0.259	0.165	0.426	0.68	0.243	0.373	-0.775	0.203	0.498	0.05	0.195	COC(F)(F)C(Cl)Cl	164.966	2.0293	160.934	50	0	0.385093985142371	-0.321703813158604	0.385093985142371	0.321703813158604	3.9974564516904	5.50931434372731	1.71544782377182	2.58831938471579	1.06662158717657	2.16288624672241	0.526198780565789	1.03428738137767	0.089087080637475	0.267261241912424	2.0293	27.45	1	0.4	8.4	2.80236686390533	2.11208691715708	55.5202837457455	0	0	0
mobley_5371840	c1ccc2c(c1)Oc3ccc(cc3O2)Cl	2-chlorodibenzo-p-dioxin	-3.1	0.1	-4.05	0.04	0.42	-2.137	0.215	0.348	-1.14	0.377	0.351	-0.635	0.393	0.48	-2.424	0.209	Clc1ccc2c(c1)Oc1ccccc1O2	218.639	4.238	211.583	74	0	0.17113648502546	-0.449512027487587	0.449512027487587	0.17113648502546	7.73591293826433	8.49184188428279	4.57086295833455	4.94882743134378	3.24191619600293	3.67835197647492	2.19474862376894	2.42984572655668	1.50171133798213	1.66380342969474	4.238	58.042	0	-1.67	8.62327016976804	3.17428158897328	1.43027286397599	92.0130228579272	0	1	1
mobley_5390332	CCCC(=O)OC	methyl butanoate	-2.83	0.6	-3.55	0.03	0.517	-3.007	0.2	0.494	-2.879	0.263	0.41	-2.624	0.242	0.395	-3.414	0.18	CCCC(=O)OC	102.133	0.9595	92.053	42	0	0.304991218797406	-0.468995554451297	0.468995554451297	0.304991218797406	4.73071014330082	4.73071014330082	2.37715675270755	2.37715675270755	1.32613261316008	1.32613261316008	0.681795045862671	0.681795045862671	0.306186217847897	0.306186217847897	0.9595	26.924	0.8	-0.53	6.47	3.65281535648994	3.2963341491124	43.4740868149666	0	0	0
mobley_5393242	CCOP(=S)(OCC)Oc1cc(nc(n1)C(C)C)C	diazinon	-6.48	0.13	-10.75	0.05	0.319	-10.29	0.329	0.224	-8.355	0.396	0.311	-15.03	0.305	0.265	-12.2	0.314	CCOP(=S)(OCC)Oc1cc(C)nc(C(C)C)n1	304.352	3.58472	283.184	108	0	0.38130413313923	-0.405536754713094	0.405536754713094	0.38130413313923	12.0435480491077	13.7544718210353	6.34113785329848	8.89717645498926	4.23451268573531	7.16955262856448	2.14416570319995	4.5597470556933	1.38754344808354	3.38412771320285	3.58472	79.023	0.666666666666667	-0.55	16.5042005420054	7.29040512426615	5.14621418268414	119.510799788296	0	0	0
mobley_5445548	CC(C)c1ccccc1	cumene	-0.3	0.6	-0.67	0.03	0.466	-0.456	0.193	0.42	-0.745	0.301	0.471	-2.051	0.203	0.526	0.11	0.173	CC(C)c1ccccc1	120.195	2.81	108.099	48	0	-0.021882385616707	-0.062248394746691	0.062248394746691	0.021882385616707	5.96410161513776	5.96410161513776	3.35405927549702	3.35405927549702	2.56538414090221	2.56538414090221	1.46623915807852	1.46623915807852	0.837939098258598	0.837939098258598	2.81	40.531	0.333333333333333	-0.78	6.34165450121655	2.67433726126968	1.56276073093311	56.5262294626868	0	0	0
mobley_5449201	CCCCC	n-pentane	2.3	0.2	2.67	0.02	0.589	2.39	0.169	0.5	3.8	0.228	0.53	0.09	0.215	0.616	3.44	0.143	CCCCC	72.151	2.1965	60.055	32	0	-0.053831315431837	-0.065382555379384	0.065382555379384	0.053831315431837	4.12132034355964	4.12132034355964	2.41421356237309	2.41421356237309	1.35355339059327	1.35355339059327	0.707106781186547	0.707106781186547	0.353553390593274	0.353553390593274	2.1965	25.199	1	0	5	4	4	34.199019485416	0	0	0
mobley_5456566	c1(c(c(c(c(c1Cl)Cl)Cl)Cl)Cl)c2c(c(c(c(c2Cl)Cl)Cl)Cl)Cl	1,2,3,4,5-pentachloro-6-(2,3,4,5,6-pentachlorophenyl)benzene	-2.98	1	0.76	0.05	0.43	2.65	0.341	0.384	4.53	0.427	0.441	-0.668	0.327	0.498	1.74	0.334	Clc1c(Cl)c(Cl)c(-c2c(Cl)c(Cl)c(Cl)c(Cl)c2Cl)c(Cl)c1Cl	498.662	9.8876	498.662	118	0	0.080891695602068	-0.081911756095717	0.081911756095717	0.080891695602068	9.77964473009227	17.3389341902768	5.13982236504614	8.91946709513841	3.88982236504613	7.66946709513841	2.66960770474197	7.22310882851161	1.6487860888756	4.30350112376965	9.8876	101.978	0	1.34	19.6619252860564	7.29664759535346	3.10306083224411	175.521159594378	0	0	0
mobley_5467162	CC(C)(C)c1ccc(cc1)O	4-tert-butylphenol	-5.91	0.6	-5.54	0.03	0.385	-5.141	0.193	0.352	-4.598	0.275	0.362	-4.153	0.309	0.383	-5.055	0.229	CC(C)(C)c1ccc(O)cc1	150.221	2.6897	136.109	60	0	0.115095542589013	-0.507966639403598	0.507966639403598	0.115095542589013	7.25661467225846	7.25661467225846	3.7949740027959	3.7949740027959	3.79687402434197	3.79687402434197	1.73333011507751	1.73333011507751	0.961430133424313	0.961430133424313	2.6897	46.8068	0.4	-0.98	8.1198003992016	2.57167100767552	1.97033874053415	67.6854053292794	0	0	0
mobley_5471704	CC(C)CCOC(=O)C	isopentyl acetate	-2.21	0.6	-3.07	0.03	0.437	-2.826	0.183	0.277	-1.365	0.293	0.347	-1.695	0.375	0.449	-3.036	0.198	CC(=O)OCCC(C)C	130.187	1.5956	116.075	54	0	0.302123037200498	-0.465866931300011	0.465866931300011	0.302123037200498	6.30806041249045	6.30806041249045	3.25987225390179	3.25987225390179	2.5225653210387	2.5225653210387	1.00052660439964	1.00052660439964	0.438356564777027	0.438356564777027	1.5956	36.088	0.857142857142857	-0.53	8.47	4.35875383498116	7.47	56.2039710437598	0	0	0
mobley_547634	Cc1cc2ccccc2cc1C	2,3-dimethylnaphthalene	-2.78	0.6	-2.95	0.03	0.372	-3.083	0.21	0.481	-2.217	0.313	0.448	-2.588	0.359	0.406	-1.625	0.202	Cc1cc2ccccc2cc1C	156.228	3.45664	144.132	60	0	-0.018120794233776	-0.061629542911536	0.061629542911536	0.018120794233776	7.46410161513776	7.46410161513776	4.23205080756888	4.23205080756888	3.2836176536953	3.2836176536953	2.3620366943553	2.3620366943553	1.46796631992549	1.46796631992549	3.45664	53.422	0.166666666666667	-1.3	7.35454014171963	2.63255405356951	1.09542143600416	72.8429518800254	0	0	0
mobley_5494918	C(=C(F)F)(C(F)(F)F)F	1,1,2,3,3,3-hexafluoroprop-1-ene	2.93	0.6	2.31	0.02	0.677	1.84	0.139	0.515	2.17	0.217	0.522	1.53	0.175	0.567	2.63	0.19	FC(F)=C(F)C(F)(F)F	150.021	2.6263	150.021	54	0	0.447992771303021	-0.195737571809235	0.447992771303021	0.195737571809235	3.76778683805536	3.76778683805536	1.63389341902768	1.63389341902768	1.07215211348043	1.07215211348043	0.414799224202196	0.414799224202196	0.107142857142857	0.107142857142857	2.6263	16.405	0.333333333333333	-0.68	8.32	2.28166764474522	2.38507764003758	45.7727446419959	0	0	0
mobley_5499659	Cn1ccnc1	1-methylimidazole	-8.41	0.6	-6.28	0.02	0.624	-6.203	0.146	0.443	-6.332	0.195	0.432	-5.446	0.267	0.59	-6.322	0.153	Cn1ccnc1	82.106	0.4201	76.058	32	0	0.09427933059632	-0.340567856627896	0.340567856627896	0.09427933059632	3.62647799856879	3.62647799856879	1.81334248782194	1.81334248782194	1.22815262733219	1.22815262733219	0.636673845502685	0.636673845502685	0.325783423063209	0.325783423063209	0.4201	23.208	0.25	-0.79	3.40193857965451	1.12488716189409	0.40654289870631	36.4351251224497	0	0	0
mobley_550662	CC(OC)(OC)OC	1,1,1-trimethoxyethane	-4.42	0.6	-3.7	0.04	0.434	-3.751	0.189	0.436	-2.797	0.286	0.422	-0.87	0.36	0.433	-3.813	0.201	COC(C)(OC)OC	120.148	0.5993	108.052	50	0	0.278574195196719	-0.331058701539576	0.331058701539576	0.278574195196719	5.72474487139159	5.72474487139159	2.33711730708738	2.33711730708738	1.47474487139159	1.47474487139159	1.11237243569579	1.11237243569579	0.25	0.25	0.5993	29.432	1	-0.12	7.88	3.01659605551497	1.77578767957146	49.5396551739366	0	0	0
mobley_5510474	c1ccc2c(c1)Oc3c(c(c(c(c3Cl)Cl)Cl)Cl)O2	1,2,3,4-tetrachlorodibenzo-p-dioxin	-3.81	0.14	-2.77	0.04	0.477	-1.607	0.252	0.427	0.55	0.437	0.342	-0.848	0.276	0.405	-2.058	0.289	Clc1c(Cl)c(Cl)c2c(c1Cl)Oc1ccccc1O2	321.974	6.1982	317.942	92	0	0.191407105899283	-0.447803566637319	0.447803566637319	0.191407105899283	8.63775554972314	11.661471333797	4.89977579613581	6.41163368817272	3.56503643472959	5.0768943267665	2.45624892627075	4.22362407939415	1.61243166562912	2.50756544929577	6.1982	73.072	0	-0.799999999999999	12.244921875	4.38971664477388	1.72105747849329	122.922821538572	0	1	1
mobley_5518547	Cc1ccc(cc1)N	4-methylaniline	-5.57	0.6	-5.49	0.03	0.53	-5.398	0.158	0.376	-5.357	0.248	0.482	-6.854	0.22	0.48	-4.976	0.168	Cc1ccc(N)cc1	107.156	1.57722	98.084	42	0	0.031367248168146	-0.398728564584267	0.398728564584267	0.031367248168146	4.88675134594813	4.88675134594813	2.61004233964073	2.61004233964073	1.91068360252296	1.91068360252296	1.07735026918963	1.07735026918963	0.566452912372591	0.566452912372591	1.57722	35.5914	0.142857142857143	-0.98	5.16245014245014	1.86462219949754	0.997109257083298	49.1362359309063	0	0	0
mobley_5520946	c1ccc(cc1)S	benzenethiol	-2.55	0.6	-1.5	0.03	0.584	-1.976	0.133	0.517	-1.436	0.231	0.43	-3.106	0.195	0.573	-0.775	0.161	Sc1ccccc1	110.181	1.9753	104.133	36	0	0.003992005065302	-0.14342689229771	0.14342689229771	0.003992005065302	3.83396494144809	4.728392132448	2.13429040027294	2.5815039957729	1.33554915893679	1.85194693843111	0.756193600181959	1.05433599718193	0.427994104270123	0.600126697434898	1.9753	33.694	0	-0.43	4.72220700152207	2.02999905767221	1.23879621114425	48.5864697828987	0	0	0
mobley_5538249	c1ccc(cc1)c2c(cc(cc2Cl)Cl)Cl	1,3,5-trichloro-2-phenyl-benzene	-2.16	0.1	-1.15	0.04	0.38	-0.678	0.244	0.38	0.06	0.348	0.383	1.53	0.312	0.47	-0.506	0.221	Clc1cc(Cl)c(-c2ccccc2)c(Cl)c1	257.547	5.3138	250.491	76	0	0.051369936231438	-0.084232554852046	0.084232554852046	0.051369936231438	7.67534530335506	9.94313214141043	4.38233085041605	5.51622426944373	3.11046035661733	4.36129639057053	2.06934369824295	2.88374395172416	1.4227988367202	2.457994357256	5.3138	66.908	0	-0.69	10.815469160963	4.44147540904187	2.28275795580289	103.398296006206	0	0	0
mobley_5561855	c1cc(c(c(c1)Cl)c2c(cc(cc2Cl)Cl)Cl)Cl	1,3,5-trichloro-2-(2,6-dichlorophenyl)benzene	-1.96	0.1	-0.48	0.04	0.477	0.15	0.257	0.349	2.27	0.35	0.348	1.33	0.278	0.427	0.6	0.257	Clc1cc(Cl)c(-c2c(Cl)cccc2Cl)c(Cl)c1	326.437	6.6206	321.397	88	0	0.051477863598948	-0.084232554742204	0.084232554742204	0.051477863598948	8.27657371099427	12.0562184410865	4.59362865675861	6.48345102180475	3.34109363723152	5.40632992466593	2.2196417804652	3.66398282229513	1.51768288960784	3.11006967438267	6.6206	76.928	0	-0.11	13.3246792287881	5.25592539282501	2.66922541302938	124.004828459969	0	0	0
mobley_5571660	Cc1cccc(c1N)C	2,6-dimethylaniline	-5.21	0.6	-5.57	0.03	0.495	-5.368	0.207	0.416	-4.166	0.289	0.352	-6.907	0.299	0.486	-4.345	0.184	Cc1cccc(C)c1N	121.183	1.88564	110.095	48	0	0.037293615213884	-0.398299206508639	0.398299206508639	0.037293615213884	5.8094010767585	5.8094010767585	3.03269207045111	3.03269207045111	2.30548396144246	2.30548396144246	1.54212945828876	1.54212945828876	0.827350269189626	0.827350269189626	1.88564	40.3284	0.25	-0.98	6.14468827930175	2.09491740804543	1.04357238420863	55.5011780453029	0	0	0
mobley_5600967	CN(C)C(=O)c1ccc(cc1)OC	4-methoxy-N,N-dimethyl-benzamide	-11.01	0.6	-9.62	0.04	0.363	-9.261	0.234	0.286	-9.186	0.295	0.336	-9.912	0.312	0.384	-9.63	0.21	COc1ccc(C(=O)N(C)C)cc1	179.219	1.397	166.115	70	0	0.252836368399642	-0.496767769844128	0.496767769844128	0.252836368399642	8.07311125318619	8.07311125318619	4.00589777472354	4.00589777472354	2.92808129563066	2.92808129563066	1.74315009533293	1.74315009533293	0.991794550147383	0.991794550147383	1.397	51.0115	0.3	-1.51	9.57703220191471	3.93735957015939	2.2116532930697	77.9260725768374	0	0	0
mobley_5616693	C[C@@H]1CC[C@H](C(=O)C1)C(C)C	(2S,5R)-2-isopropyl-5-methylcyclohexanone	-2.53	0.25	-3.52	0.03	0.396	-3.25	0.207	0.439	-3.111	0.336	0.347	-3.538	0.343	0.471	-2.877	0.238	CC(C)[C@@H]1CC[C@@H](C)CC1=O	154.253	2.6477	136.109	64	0	0.135997092119834	-0.299381047298348	0.299381047298348	0.135997092119834	7.76161944159238	7.76161944159238	4.63648168271382	4.63648168271382	4.2034689808216	4.2034689808216	2.73841762321475	2.73841762321475	1.92706231965092	1.92706231965092	2.6477	46.35	0.9	-0.33	8.76372071227741	3.37757064415087	2.04713273182196	69.1794210039136	1	0	1
mobley_5627459	CC(C)C=O	2-methylpropanal	-2.86	0.6	-2.97	0.02	0.533	-2.892	0.149	0.491	-2.264	0.191	0.442	-0.898	0.251	0.538	-2.902	0.144	CC(C)C=O	72.107	0.8413	64.043	30	0	0.122016012253173	-0.303111964137818	0.303111964137818	0.122016012253173	3.56294882884311	3.56294882884311	1.7237361321081	1.7237361321081	1.38009969934425	1.38009969934425	0.272165526975909	0.272165526975909	0	0	0.8413	20.902	0.75	-0.33	4.67	1.9424795640327	3.67	31.9955994710631	0	0	0
mobley_5631798	N	ammonia	-4.29	0.6	-4.02	0.01	0.759	-4.656	0.099	0.626	-4.77	0.112	0.632	-5.285	0.169	0.629	-4.879	0.095	N	17.031	0.162	14.007	8	0	-0.343925736107773	-0.343925736107773	0.343925736107773	0.343925736107773	0.707106781186547	0.707106781186547	0	0	0	0	0	0	0	0	0.162	5.0221	0	-0.04	0.960000000000002	-27.04	-104.04	7.50422812385033	0	0	0
mobley_5665561	Cc1cc(c2ccccc2c1)C	1,3-dimethylnaphthalene	-2.47	0.6	-3	0.03	0.518	-3.291	0.221	0.387	-2.335	0.314	0.284	-1.471	0.308	0.463	-2.409	0.231	Cc1cc(C)c2ccccc2c1	156.228	3.45664	144.132	60	0	-0.015453926681288	-0.061629215761945	0.061629215761945	0.015453926681288	7.46410161513776	7.46410161513776	4.23205080756888	4.23205080756888	3.3029552209927	3.3029552209927	2.21298043313907	2.21298043313907	1.68819418743314	1.68819418743314	3.45664	53.422	0.166666666666667	-1.3	7.35454014171963	2.63255405356951	1.09542143600416	72.8429518800254	0	0	0
mobley_5690766	C=CCCC=C	hexa-1,5-diene	1.01	0.6	2.49	0.02	0.538	2.43	0.155	0.495	2.96	0.21	0.357	2.39	0.253	0.522	3.23	0.159	C=CCCC=C	82.146	2.1386	72.066	34	0	-0.031876741053442	-0.103071830783459	0.103071830783459	0.031876741053442	3.98312766312544	3.98312766312544	2.13299316185545	2.13299316185545	1.15470053837925	1.15470053837925	0.57491495713053	0.57491495713053	0.235702260395516	0.235702260395516	2.1386	29.628	0.333333333333333	-0.52	5.48	4.48	3.48	39.1847555354441	0	0	0
mobley_5692472	CNC	N-methylmethanamine	-4.29	0.6	-2.99	0.02	0.603	-2.756	0.115	0.495	-3.382	0.209	0.467	-5.022	0.175	0.594	-3.271	0.124	CNC	45.085	-0.1644	38.029	20	0	-0.016745432546548	-0.322772210680394	0.322772210680394	0.016745432546548	2.5	2.5	1	1	0.5	0.5	0	0	0	0	-0.1644	14.9837	1	-0.04	2.96	1.96	1.96	20.6540553258342	0	0	0
mobley_5708811	COc1c(ccc(c1C(=O)O)Cl)Cl	dicamba	-9.86	1.93	-8.66	0.04	0.4	-7.936	0.204	0.365	-7.576	0.307	0.377	-10.6	0.288	0.412	-8.475	0.21	COc1c(Cl)ccc(Cl)c1C(=O)O	221.039	2.7002	214.991	70	0	0.340579813560108	-0.494224951235216	0.494224951235216	0.340579813560108	6.67433966082539	8.1861975528623	3.32875145420989	4.08468040022835	2.2426094495411	3.05700970302231	1.47678427792257	2.08938562300002	0.93205968701931	1.39634558476603	2.7002	49.9733	0.125	-0.93	10.152850041425	3.85247225576892	1.86963800971863	84.8371208838002	0	0	0
mobley_5732611	Cc1c[nH]cn1	4-methyl-1H-imidazole	-10.27	0.6	-8.21	0.03	0.563	-8.231	0.149	0.448	-7.693	0.208	0.457	-8.655	0.194	0.585	-8.015	0.145	Cc1c[nH]cn1	82.106	0.71812	76.058	32	0	0.092242066330914	-0.350916163181471	0.350916163181471	0.092242066330914	3.60191413387921	3.60191413387921	1.84783109128158	1.84783109128158	1.21058450092961	1.21058450092961	0.634940988877887	0.634940988877887	0.334222053895106	0.334222053895106	0.71812	23.3247	0.25	-0.79	3.40193857965451	1.12488716189409	0.40654289870631	36.2251536358544	0	0	0
mobley_5747188	Cc1ccccc1[N+](=O)[O-]	1-methyl-2-nitro-benzene	-3.58	0.6	-3.13	0.03	0.52	-2.226	0.19	0.374	-2.222	0.256	0.405	-0.931	0.259	0.543	-2.929	0.202	Cc1ccccc1[N+](=O)[O-]	137.138	1.90322	130.082	52	0	0.271791321288604	-0.258300941022593	0.271791321288604	0.258300941022593	5.57311125318619	5.57311125318619	2.91610543860972	2.91610543860972	2.04359641081633	2.04359641081633	1.31215050362331	1.31215050362331	0.768270309487467	0.768270309487467	1.90322	37.8334	0.142857142857143	-1.38	6.73600928074246	2.47319690367074	1.12713621887136	58.4493209563934	0	0	0
mobley_5747981	COCC(OC)(OC)OC	1,1,1,2-tetramethoxyethane	-5.73	0.6	-5.44	0.04	0.466	-5.206	0.226	0.37	-5.02	0.313	0.387	-2.915	0.281	0.39	-6.338	0.218	COCC(OC)(OC)OC	150.174	0.2258	136.062	62	0	0.306537038971872	-0.376249159724371	0.376249159724371	0.306537038971872	6.840099943042	6.840099943042	2.88759412273933	2.88759412273933	1.72839783948023	1.72839783948023	1.25412696448626	1.25412696448626	0.603553390593274	0.603553390593274	0.2258	35.634	1	-0.16	9.84	4.62408518402527	2.22483710367718	61.0181425178401	0	0	0
mobley_5759258	CCCCCO	pentan-1-ol	-4.57	0.6	-3.05	0.03	0.43	-3.083	0.168	0.438	-2.586	0.212	0.422	-3.138	0.278	0.543	-3.184	0.183	CCCCCO	88.15	1.1689	76.054	38	0	0.043052233453572	-0.396376570796006	0.396376570796006	0.043052233453572	4.27564072024615	4.27564072024615	2.52333454720339	2.52333454720339	1.43071357893653	1.43071357893653	0.761667273601693	0.761667273601693	0.361803398874989	0.361803398874989	1.1689	26.6108	1	-0.04	5.96	4.96	3.96	38.993253237612	0	0	0
mobley_5760563	COS(=O)(=O)OC	dimethyl sulfate	-5.1	0.6	-8.41	0.03	0.447	-9.864	0.157	0.316	-9.606	0.183	0.397	-13.24	0.226	0.419	-9.452	0.152	COS(=O)(=O)OC	126.133	-0.476	120.085	44	0	0.398816484026732	-0.25155018911828	0.398816484026732	0.25155018911828	4.04124145231932	4.85773803324704	1.48316324759439	2.81649658092773	0.741581623797197	2.22474487139159	0.408248290463863	1.22474487139159	0.068041381743977	0.204124145231932	-0.476	22.9378	1	-0.13	6.87	2.24774250890826	2.55143100511073	42.3746897351426	0	0	0
mobley_5816127	COCCO	2-methoxyethanol	-6.62	0.4	-4.69	0.03	0.476	-3.804	0.155	0.485	-4.26	0.223	0.516	-5.808	0.239	0.536	-5.241	0.156	COCCO	76.095	-0.3749	68.031	32	0	0.069342652128637	-0.393980616216357	0.393980616216357	0.069342652128637	3.26967544833692	3.26967544833692	1.51315119107551	1.51315119107551	0.716406077576723	0.716406077576723	0.295411238149459	0.295411238149459	0.091287092917528	0.091287092917528	-0.3749	18.9618	1	-0.08	4.92	3.92	3.92	31.3769142383257	0	0	0
mobley_5852491	CC1CCCC1	methylcyclopentane	1.59	0.6	1.78	0.02	0.621	1.92	0.155	0.486	2.26	0.218	0.518	-0.736	0.195	0.579	2.45	0.151	CC1CCCC1	84.162	2.1965	72.066	36	0	-0.044280072835632	-0.062509722834086	0.062509722834086	0.044280072835632	4.40577739393582	4.40577739393582	2.89384685011735	2.89384685011735	2.38962876589871	2.38962876589871	1.64384685011735	1.64384685011735	1.1299361269509	1.1299361269509	2.1965	27.632	1	0	4.16666666666667	1.63265306122449	0.73469387755102	39.5581304462834	1	0	1
mobley_5857	c1ccc2c(c1)cccn2	quinoline	-5.72	0.6	-4.99	0.03	0.578	-4.527	0.187	0.454	-4.293	0.287	0.412	-4.092	0.253	0.393	-4.355	0.198	c1ccc2ncccc2c1	129.162	2.2348	122.106	48	0	0.070143484473273	-0.256266728477736	0.256266728477736	0.070143484473273	5.48866547982734	5.48866547982734	3.26449775794825	3.26449775794825	2.19610312487065	2.19610312487065	1.5122252637452	1.5122252637452	1.01607017438601	1.01607017438601	2.2348	41.743	0	-1.37	5.41760450263056	2.10254303462517	0.759881409576113	59.3327156321787	0	0	0
mobley_5880265	CCCCOCCO	2-butoxyethanol	-6.25	0.6	-3.85	0.04	0.376	-2.949	0.224	0.379	-2.495	0.277	0.348	0.02	0.316	0.453	-4.599	0.21	CCCCOCCO	118.176	0.7954	104.064	50	0	0.069719362493254	-0.393980342749452	0.393980342749452	0.069719362493254	5.39099579189656	5.39099579189656	3.10068481639301	3.10068481639301	1.68953262403905	1.68953262403905	0.877853185403021	0.877853185403021	0.413011434966128	0.413011434966128	0.7954	32.8128	1	-0.08	7.92	6.92	5.92	50.4717405815155	0	0	0
mobley_588781	CCCCCCc1ccccc1	hexylbenzene	-0.04	0.6	-0.1	0.04	0.423	0.2	0.217	0.42	-0.071	0.366	0.398	-3.084	0.31	0.464	0.48	0.197	CCCCCCc1ccccc1	162.276	3.8094	144.132	66	0	-0.027887229318218	-0.065382381743594	0.065382381743594	0.027887229318218	7.92228525188087	7.92228525188087	4.97134377430278	4.97134377430278	3.29625873143331	3.29625873143331	2.16182988256221	2.16182988256221	1.40057807837093	1.40057807837093	3.8094	54.288	0.5	-0.78	9.30912655971479	5.81795457528508	3.56460691978641	75.6210558058766	0	0	0
mobley_5890803	CCCOC(=O)CC	propyl propanoate	-2.44	0.6	-2.45	0.03	0.506	-3.154	0.178	0.314	-2.861	0.282	0.376	-1.299	0.295	0.398	-3.12	0.207	CCCOC(=O)CC	116.16	1.3496	104.064	48	0	0.30499623910753	-0.46569358053784	0.46569358053784	0.30499623910753	5.43781692448737	5.43781692448737	2.96469037802504	2.96469037802504	1.57402357105076	1.57402357105076	0.755848990157555	0.755848990157555	0.317959595547301	0.317959595547301	1.3496	31.541	0.833333333333333	-0.53	7.47	4.62455950540958	3.65281535648994	49.8390289293632	0	0	0
mobley_590519	CCSSCC	ethyldisulfanylethane	-1.64	0.6	-0.98	0.03	0.509	-0.522	0.155	0.433	-0.498	0.285	0.458	0.13	0.248	0.57	0.64	0.176	CCSSCC	122.258	2.4076	112.178	38	0	0.000844287310777	-0.09445891215372	0.09445891215372	0.000844287310777	4.23071014330082	5.86370330515627	2.15823049822939	4.64626436994197	0.813052529585142	3.85337115112852	0.319035593728849	2.87132034355964	0.166666666666667	1.5	2.4076	36.264	1	0.7	6.7	5.7	4.7	47.4802595080995	0	0	0
mobley_5917842	Cc1ccc(c(c1)OC)O	4-methyl-2-methoxyphenol	-5.8	0.1	-4.55	0.04	0.461	-2.939	0.266	0.336	-2.294	0.291	0.364	-0.848	0.377	0.526	-4.31	0.188	COc1cc(C)ccc1O	138.166	1.70922	128.086	54	0	0.16023830796397	-0.504254606427691	0.504254606427691	0.16023830796397	6.0875126935327	6.0875126935327	3.07401310515836	3.07401310515836	2.17530316287607	2.17530316287607	1.33522459696808	1.33522459696808	0.784843968622213	0.784843968622213	1.70922	39.3958	0.25	-1.18	6.93337868480726	2.60339789453191	1.20952335276168	60.0690663299931	0	0	0
mobley_5935995	CCC(C)(C)C	2,2-dimethylbutane	2.51	0.6	2.5	0.03	0.609	2.58	0.182	0.49	2.98	0.264	0.572	-0.979	0.173	0.505	3.06	0.159	CCC(C)(C)C	86.178	2.4425	72.066	38	0	-0.038523117656268	-0.064883360838488	0.064883360838488	0.038523117656268	5.20710678118655	5.20710678118655	2.56066017177982	2.56066017177982	2.91421356237309	2.91421356237309	1.06066017177982	1.06066017177982	0	0	2.4425	29.746	1	0	6	1.63265306122449	4	40.5639615998126	0	0	0
mobley_5948990	c1ccc(c(c1)N)[N+](=O)[O-]	2-nitroaniline	-7.37	0.6	-7.66	0.03	0.433	-7.802	0.181	0.443	-7.263	0.253	0.355	-4.697	0.255	0.482	-8.751	0.191	Nc1ccccc1[N+](=O)[O-]	138.126	1.177	132.078	52	0	0.291600984016906	-0.39316768751514	0.39316768751514	0.291600984016906	5.15046152237581	5.15046152237581	2.70478057320453	2.70478057320453	1.81592551018559	1.81592551018559	1.13345097141931	1.13345097141931	0.653797544029165	0.653797544029165	1.177	37.5088	0	-1.58	6.5387648456057	2.34499409583457	1.04719743426298	57.4242695390095	0	0	0
mobley_5952846	C(=C(Cl)Cl)(Cl)Cl	1,1,2,2-tetrachloroethylene	0.1	0.6	1.33	0.02	0.64	1.81	0.147	0.553	2.23	0.241	0.54	4.09	0.201	0.615	1.74	0.166	ClC(Cl)=C(Cl)Cl	165.834	3.0682	165.834	36	0	0.136441793272013	-0.068220896636007	0.136441793272013	0.068220896636007	2.51185789203691	5.53557367611073	1.00592894601845	2.51778683805536	0.52082161586637	2.41960770474197	0.142857142857143	1.28571428571429	0	0	3.0682	30.438	0	0.9	6.9	2.9754043268221	3.10408163265306	55.6276550175686	0	0	0
mobley_5973402	CC(C)CCO	3-methylbutan-1-ol	-4.42	0.6	-3.24	0.03	0.471	-3.119	0.155	0.413	-1.982	0.256	0.403	-2.878	0.214	0.423	-3.241	0.168	CC(C)CCO	88.15	1.0248	76.054	38	0	0.043296311397819	-0.396366078674511	0.396366078674511	0.043296311397819	4.43877742706268	4.43877742706268	2.37917659485995	2.37917659485995	1.90612878246214	1.90612878246214	0.706449714063206	0.706449714063206	0.258198889747161	0.258198889747161	1.0248	26.5408	1	-0.04	5.96	3.16161290322581	3.96	38.993253237612	0	0	0
mobley_5977084	Cc1cccnc1	3-methylpyridine	-4.77	0.6	-3.22	0.03	0.493	-2.934	0.171	0.506	-2.977	0.225	0.488	-0.876	0.215	0.481	-2.617	0.176	Cc1cccnc1	93.129	1.39002	86.073	36	0	0.029653003828135	-0.264459387256486	0.264459387256486	0.029653003828135	4.25661467225846	4.25661467225846	2.26041471535061	2.26041471535061	1.53037553412639	1.53037553412639	0.809419992934883	0.809419992934883	0.448139192335256	0.448139192335256	1.39002	28.974	0.166666666666667	-0.85	4.31260162601626	1.73496748007238	0.999576996430143	43.0159932148401	0	0	0
mobley_6006813	CCCC[N+](=O)[O-]	1-nitrobutane	-3.09	0.6	-1.45	0.03	0.573	-0.301	0.153	0.568	1.12	0.224	0.562	-3.635	0.152	0.528	-0.936	0.158	CCCC[N+](=O)[O-]	103.121	1.0632	94.049	42	0	0.203408066733186	-0.264548659340568	0.264548659340568	0.203408066733186	4.38503051998733	4.38503051998733	2.3884829188735	2.3884829188735	1.40989467734041	1.40989467734041	0.694241459436748	0.694241459436748	0.287213327881999	0.287213327881999	1.0632	26.7694	1	-0.6	6.4	3.58518518518519	5.4	42.4870530935192	0	0	0
mobley_6055410	c1cc(c(cc1c2ccc(cc2F)F)C(=O)O)O	diflunisal	-9.4	0.2	-6.61	0.06	0.403	-7.095	0.259	0.312	-4.702	0.455	0.241	-2.955	0.292	0.364	-6.785	0.226	O=C(O)c1cc(-c2ccc(F)cc2F)ccc1O	250.2	3.0356	242.136	92	0	0.338991798634363	-0.507052123556708	0.507052123556708	0.338991798634363	9.02270604261999	9.02270604261999	5.00536995716629	5.00536995716629	3.66124903473741	3.66124903473741	2.46909845896295	2.46909845896295	1.59846580369326	1.59846580369326	3.0356	60.4181	0	-2.43	12.0382317368316	4.44435697000207	2.15130129795882	100.934499850246	0	0	0
mobley_6060301	CCCCCCN	hexan-1-amine	-3.95	0.6	-2.77	0.03	0.372	-3.431	0.179	0.43	-2.425	0.229	0.441	-5.109	0.292	0.464	-2.558	0.173	CCCCCCN	101.193	1.5254	86.073	44	0	-0.00772754808791	-0.330473503968813	0.330473503968813	0.00772754808791	5.11288417512236	5.11288417512236	3.11535507165041	3.11535507165041	1.84933530637463	1.84933530637463	1.05767753582521	1.05767753582521	0.571114262594043	0.571114262594043	1.5254	33.1964	1	-0.04	6.96	5.96	5.96	45.9038522968253	0	0	0
mobley_6081058	CCCCC/C=C/C=O	oct-2-enal	-3.43	0.6	-2.71	0.03	0.43	-2.658	0.221	0.333	-2.013	0.268	0.393	-2.929	0.293	0.5	-2.182	0.175	CCCCC/C=C/C=O	126.199	2.3218	112.087	52	0	0.142018038713546	-0.298576310818691	0.298576310818691	0.142018038713546	5.96872622277893	5.96872622277893	3.51772399871259	3.51772399871259	2.06001702939471	2.06001702939471	1.18899438611167	1.18899438611167	0.663969297915657	0.663969297915657	2.3218	39.346	0.625	-0.59	8.41	7.41	7.41	56.7657648964653	0	0	0
mobley_6082662	c1cc(ccc1N)N(=O)=O	4-nitroaniline	-9.82	0.1	-9.42	0.03	0.442	-8.253	0.182	0.404	-7.188	0.278	0.428	-6.295	0.256	0.494	-8.632	0.182	Nc1ccc([N+](=O)[O-])cc1	138.126	1.177	132.078	52	0	0.269074800430289	-0.398722082900581	0.398722082900581	0.269074800430289	5.15046152237581	5.15046152237581	2.69879750906082	2.69879750906082	1.84864200816554	1.84864200816554	1.10390664503417	1.10390664503417	0.596037968845954	0.596037968845954	1.177	37.5088	0	-1.58	6.5387648456057	2.34499409583457	1.22261694166336	57.4242695390095	0	0	0
mobley_6091882	C=C	ethylene	1.28	0.6	2.33	0.01	0.675	2.45	0.089	0.645	2.62	0.128	0.625	2.92	0.147	0.736	2.6	0.092	C=C	28.054	0.8022	24.022	12	0	-0.106311074612364	-0.106311074612364	0.106311074612364	0.106311074612364	1.4142135623731	1.4142135623731	0.5	0.5	0	0	0	0	0	0	0.8022	11.254	0	-0.26	1.74	0.74	-6.10615384615385	14.4145901100419	0	0	0
mobley_6102880	c1ccc(cc1)Oc2ccccc2	diphenyl ether	-2.87	0.69	-2.81	0.03	0.388	-2.211	0.227	0.38	-1.799	0.349	0.289	0.99	0.352	0.439	-1.868	0.205	c1ccc(Oc2ccccc2)cc1	170.211	3.4789	160.131	64	0	0.126927748909399	-0.457384597745895	0.457384597745895	0.126927748909399	7.18175098236012	7.18175098236012	4.22961549550978	4.22961549550978	2.72816713178625	2.72816713178625	1.72211259073537	1.72211259073537	1.11315598261506	1.11315598261506	3.4789	52.958	0	-1.76	7.86689563842966	3.7642110484221	2.0897999384426	77.6020425550679	0	0	0
mobley_6115639	COP(=O)(OC)OC	trimethyl phosphate	-8.7	0.1	-10.64	0.03	0.407	-12.31	0.179	0.342	-12.77	0.268	0.383	-15.49	0.238	0.517	-11.47	0.211	COP(=O)(OC)OC	140.075	1.0337	131.003	50	0	0.473467249691025	-0.290243911797718	0.473467249691025	0.290243911797718	5.08020675735541	5.97463394835533	1.95504161473181	3.41563510141225	0.994936153005124	2.98480845901537	0.670820393249937	2.01246117974981	0.223606797749979	0.670820393249937	1.0337	28.6335	1	0.11	8.11	3.19827105230498	1.92241106081181	48.3593816196185	0	0	0
mobley_6175884	Cc1ccc(cc1)C=O	4-methylbenzaldehyde	-4.27	0.6	-5.01	0.03	0.446	-4.334	0.184	0.399	-3.214	0.284	0.454	-5.705	0.235	0.446	-4.696	0.193	Cc1ccc(C=O)cc1	120.151	1.80752	112.087	46	0	0.149548360428769	-0.297896408867513	0.297896408867513	0.149548360428769	5.29499963641199	5.29499963641199	2.84574460003625	2.84574460003625	2.02853473272072	2.02853473272072	1.21343303267758	1.21343303267758	0.64502033250443	0.64502033250443	1.80752	36.5665	0.125	-1.11	6.01674271229404	2.44375255208711	1.38925247971829	54.3228094483339	0	0	0
mobley_6190089	C(C(Cl)Cl)(Cl)Cl	1,1,2,2-tetrachloroethane	-2.37	0.1	-0.53	0.03	0.598	-0.497	0.166	0.583	0.49	0.214	0.441	0.56	0.235	0.586	0.18	0.16	ClC(Cl)C(Cl)Cl	167.85	2.5938	165.834	38	0	0.137343612531398	-0.102364990193485	0.137343612531398	0.102364990193485	2.66655843041616	5.69027421448998	1.2062048942773	2.95194801616524	0.668909850447434	2.99647286995309	0.190476190476191	1.71428571428571	0	0	2.5938	30.988	1	1.16	7.16	3.19929340532443	3.3537984496124	56.3172580497529	0	0	0
mobley_6195751	COc1c(c(c(c(c1Cl)C=O)Cl)OC)O	2,6-dichlorosyringaldehyde	-8.68	0.76	-9.85	0.04	0.51	-6.956	0.233	0.38	-6.885	0.367	0.324	-7.173	0.321	0.42	-9.16	0.249	COc1c(O)c(OC)c(Cl)c(C=O)c1Cl	251.065	2.5287	243.001	82	0	0.203471689446946	-0.501622176274336	0.501622176274336	0.203471689446946	8.00523768209963	9.51709557413654	3.85069353714112	4.60662248315958	2.5745941164795	3.33052306249796	1.82789448158713	2.57838019479444	1.12802944652837	1.78777468196255	2.5287	56.6183	0.222222222222222	-1.13	11.9420980533526	4.59287103211641	1.82450083859553	96.3156082277036	0	0	0
mobley_6198745	CC(=O)OCC(COC(=O)C)OC(=O)C	2,3-diacetoxypropyl acetate	-8.84	0.2	-12.33	0.06	0.272	-11.31	0.267	0.311	-9.764	0.362	0.209	-8.998	0.298	0.31	-12.27	0.243	CC(=O)OCC(COC(C)=O)OC(C)=O	218.205	0.0443	204.093	86	0	0.30265255720774	-0.461782580826481	0.461782580826481	0.30265255720774	8.9410535743459	8.9410535743459	4.35429398190446	4.35429398190446	2.83661293744564	2.83661293744564	1.2776082746396	1.2776082746396	0.771462512939469	0.771462512939469	0.0443	48.82	0.666666666666667	-1.59	13.41	6.80358465410723	8.73232070910556	87.4839899316543	0	0	0
mobley_6201330	CCCOC(=O)c1ccc(cc1)O	propyl paraben	-9.37	0.22	-8.95	0.04	0.402	-7.877	0.234	0.376	-8.958	0.354	0.333	-1.454	0.289	0.363	-9.087	0.226	CCCOC(=O)c1ccc(O)cc1	180.203	1.959	168.107	70	0	0.337621674542141	-0.507966178785433	0.507966178785433	0.337621674542141	7.48732481555928	7.48732481555928	4.19900420904112	4.19900420904112	2.68279321543658	2.68279321543658	1.54028753828407	1.54028753828407	0.875606005836216	0.875606005836216	1.959	48.6803	0.3	-1.51	9.57703220191471	4.49957134236457	2.7806706786295	76.9604726588301	0	0	0
mobley_6232400	c1cc(cnc1)C=O	pyridine-3-carbaldehyde	-7.1	0.6	-7.42	0.03	0.516	-7.161	0.158	0.446	-5.668	0.222	0.427	-5.268	0.247	0.493	-7.325	0.155	O=Cc1cccnc1	107.112	0.8941	102.072	40	0	0.151098852794663	-0.297835160871941	0.297835160871941	0.151098852794663	4.24221323191195	4.24221323191195	2.28479211034094	2.28479211034094	1.40420972846785	1.40420972846785	0.82049728899752	0.82049728899752	0.445679993105503	0.445679993105503	0.8941	29.6245	0	-1.18	4.96662756598241	2.21107541159464	0.90414189560934	47.1775153148838	0	0	0
mobley_6235784	CC[C@H](C)Cl	2-chlorobutane	0	0.6	0.93	0.02	0.543	0.89	0.152	0.542	1.42	0.208	0.359	1.72	0.225	0.657	1.6	0.146	CC[C@H](C)Cl	92.569	2.0237	83.497	32	0	0.030476535552498	-0.123321419913723	0.123321419913723	0.030476535552498	3.6624215233854	4.41835046940386	1.91092323107603	2.34735901154801	1.18901782112581	1.93406030152198	0.562551640425955	0.871158340350139	0	0	2.0237	25.606	1	0.29	5.29	2.52310023310023	4.29	38.137343597901	0	0	0
mobley_6239320	c1(=O)[nH]c(=O)[nH]c(=O)[nH]1	cyanuric acid	-18.06	0.27	-21.76	0.03	0.406	-20.96	0.183	0.354	-21.77	0.269	0.444	-19.65	0.317	0.495	-22.41	0.232	O=c1[nH]c(=O)[nH]c(=O)[nH]1	129.075	-2.2485	126.051	48	0	0.330496529531509	-0.258986687861764	0.330496529531509	0.258986687861764	4.22474487139159	4.22474487139159	2.11237243569579	2.11237243569579	1.36237243569579	1.36237243569579	0.681186217847897	0.681186217847897	0.403093108923949	0.403093108923949	-2.2485	28.3041	0	-1.59	5.54495276653171	1.7312153761116	1.1503599398716	47.5749133624678	0	0	0
mobley_6248915	CCCCCCCCN	octan-1-amine	-3.65	0.6	-2.59	0.03	0.428	-1.489	0.202	0.24	-1.59	0.281	0.344	-0.587	0.311	0.453	-2.247	0.206	CCCCCCCCN	129.247	2.3056	110.095	56	0	-0.007727546703972	-0.330473503963423	0.330473503963423	0.007727546703972	6.52709773749546	6.52709773749546	4.11535507165041	4.11535507165041	2.55644208756118	2.55644208756118	1.55767753582521	1.55767753582521	0.924667653187317	0.924667653187317	2.3056	42.4304	1	-0.04	8.96	7.96	7.96	58.6337365256185	0	0	0
mobley_6250025	CCCCCCI	1-iodohexane	0.08	0.6	0.04	0.03	0.513	0.48	0.188	0.429	0.8	0.279	0.382	1.08	0.322	0.503	0.86	0.204	CCCCCCI	212.074	3.0017	198.97	44	0	-0.000472812908758	-0.086375917176282	0.086375917176282	0.000472812908758	4.91349837894196	7.07099667011829	2.97436802309897	4.49994969518814	1.74964240828443	2.8283915538726	0.987184011549486	1.74997484759407	0.521267813548943	1.06064238634302	3.0017	43.029	1	0.73	7.73	6.73	6.73	59.8257997208562	0	0	0
mobley_6257907	c1cc(cc(c1)Cl)N	3-chloroaniline	-5.82	0.6	-5.14	0.03	0.491	-4.535	0.169	0.467	-4.329	0.239	0.416	-3.631	0.217	0.444	-4.652	0.172	Nc1cccc(Cl)c1	127.574	1.9222	121.526	42	0	0.042595503515653	-0.398686301908286	0.398686301908286	0.042595503515653	4.26471581895736	5.02064476497581	2.29902457614534	2.67698904915457	1.55500554726328	1.99144132773526	0.848673775718558	1.0837708785063	0.506593006036548	0.705320460451621	1.9222	35.8644	0	-0.69	5.44679890560876	2.05266954789152	1.13801948864797	53.0745600433914	0	0	0
mobley_6266306	C1CNC1	azetidine	-5.56	0.6	-3.86	0.02	0.542	-4.339	0.131	0.548	-3.94	0.2	0.443	-5.145	0.218	0.556	-3.699	0.131	C1CNC1	57.096	-0.0203	50.04	24	0	-0.003681092134544	-0.316635083670271	0.316635083670271	0.003681092134544	2.62132034355964	2.62132034355964	1.70710678118655	1.70710678118655	1.10355339059327	1.10355339059327	0.707106781186547	0.707106781186547	0.176776695296637	0.176776695296637	-0.0203	17.4867	1	-0.04	2.21252525252525	0.72512600755025	0.115188246097337	26.0131662867016	0	1	1
mobley_627267	CC(C)CBr	1-bromo-2-methyl-propane	-0.03	0.6	0.76	0.02	0.636	0.92	0.153	0.483	1.69	0.226	0.511	1.16	0.242	0.604	1.28	0.155	CC(C)CBr	137.02	2.0373	127.948	32	0	0.005436109663752	-0.092528358972014	0.092528358972014	0.005436109663752	3.6624215233854	5.24841806250011	1.83021007075554	2.95167897850194	1.54815020007944	2.19563057585462	0.308606699924184	1.60356745147455	0	0	2.0373	28.632	1	0.48	5.48	2.70321428571429	4.48	41.7016249766607	0	0	0
mobley_628086	C[C@@H](C(F)(F)F)O	1,1,1-trifluoropropan-2-ol	-4.16	0.6	-3.52	0.03	0.54	-3.474	0.161	0.43	-3.081	0.236	0.491	-4.146	0.235	0.6	-4.021	0.159	C[C@H](O)C(F)(F)F	114.066	0.9295	109.026	44	0	0.413565442573144	-0.383972895826169	0.413565442573144	0.383972895826169	3.65845728371727	3.65845728371727	1.69117100304544	1.69117100304544	1.21758601885526	1.21758601885526	0.473711846296269	0.473711846296269	0	0	0.9295	17.7358	1	-0.25	6.75	1.69448979591837	2.44565217391304	38.7599752175975	0	0	0
mobley_628951	c1cc(c(c(c1)Cl)c2c(cccc2Cl)Cl)Cl	1,3-dichloro-2-(2,6-dichlorophenyl)benzene	-2.28	0.12	-1.23	0.04	0.506	-0.211	0.262	0.409	1.19	0.364	0.386	1.48	0.323	0.482	0.12	0.269	Clc1cccc(Cl)c1-c1c(Cl)cccc1Cl	291.992	5.9672	285.944	82	0	0.049996579571274	-0.083605934662479	0.083605934662479	0.049996579571274	7.97595950717466	10.9996752912485	4.49396281773104	6.00582070976795	3.19331736879726	4.82211787575968	2.17552457033142	3.43540614702885	1.47330099668385	2.64615483262468	5.9672	71.918	0	-0.4	12.0674118159385	4.8484918126975	2.16224963948085	113.701562233088	0	0	0
mobley_6303022	CCc1ccncc1	4-ethylpyridine	-4.73	0.6	-3.19	0.03	0.516	-2.764	0.177	0.408	-2.384	0.285	0.41	-3.522	0.277	0.49	-2.931	0.173	CCc1ccncc1	107.156	1.644	98.084	42	0	0.027003304951217	-0.264716276716331	0.264716276716331	0.027003304951217	4.96372145344501	4.96372145344501	2.82107488713044	2.82107488713044	1.7090152765571	1.7090152765571	1.15760443225401	1.15760443225401	0.618490063954787	0.618490063954787	1.644	33.615	0.285714285714286	-0.85	5.28986013986014	2.45569460649629	1.059403087581	49.3809353292367	0	0	0
mobley_6309289	C1CCNCC1	piperidine	-5.11	0.6	-3.87	0.03	0.588	-4.049	0.166	0.385	-4.413	0.23	0.4	-6.432	0.235	0.493	-3.917	0.165	C1CCNCC1	85.15	0.7599	74.062	36	0	-0.00489114001169	-0.316732580990555	0.316732580990555	0.00489114001169	4.03553390593274	4.03553390593274	2.70710678118655	2.70710678118655	1.81066017177982	1.81066017177982	1.20710678118655	1.20710678118655	0.801776695296637	0.801776695296637	0.7599	26.7207	1	-0.04	4.12778523489933	2.18967433899374	0.976756001981893	38.7430505154948	0	1	1
mobley_632905	CC(=O)c1ccc(cc1)OC	1-(4-methoxyphenyl)ethanone	-4.4	0.6	-6.58	0.03	0.374	-6.556	0.194	0.375	-5.764	0.247	0.377	-5.097	0.31	0.47	-6.469	0.202	COc1ccc(C(C)=O)cc1	150.177	1.8978	140.097	58	0	0.159303051269236	-0.49676778972375	0.49676778972375	0.159303051269236	6.62589765768623	6.62589765768623	3.38786378597365	3.38786378597365	2.28468775807016	2.28468775807016	1.49654480146913	1.49654480146913	0.825726727816896	0.825726727816896	1.8978	42.9985	0.222222222222222	-1.31	7.7931991744066	3.19116464569125	1.80230555139782	65.8012967922374	0	0	0
mobley_6334915	COP(=O)([C@H](C(Cl)(Cl)Cl)O)OC	(1R)-2,2,2-trichloro-1-dimethoxyphosphoryl-ethanol	-12.74	1.93	-13.42	0.04	0.272	-13.19	0.227	0.272	-15.54	0.335	0.326	-19.37	0.27	0.406	-15.47	0.229	COP(=O)(OC)[C@@H](O)C(Cl)(Cl)Cl	257.437	2.1609	249.373	74	0	0.362332511779805	-0.377019409934981	0.377019409934981	0.362332511779805	6.33041575060881	9.49262977966409	2.73623876203587	5.4819750755682	1.82026442866172	6.48830868195228	1.10126616880815	4.18210857207814	0.453510050147304	2.43623589884287	2.1609	47.9213	1	0.98	12.98	4.4676806635973	3.03578497025875	85.228140679222	0	0	0
mobley_6338073	CCNc1nc(nc(n1)SC)NC(C)(C)C	terbutryn	-6.68	0.42	-9.27	0.04	0.442	-10.1	0.312	0.305	-12.17	0.35	0.282	-8.995	0.387	0.343	-10.01	0.24	CCNc1nc(NC(C)(C)C)nc(SC)n1	241.364	2.2357	222.212	90	0	0.22839698480277	-0.354326854056261	0.354326854056261	0.22839698480277	10.4569958581503	11.273492439078	5.26467339397549	6.48941826536708	4.37465220908183	5.1480488712158	1.61916205368261	2.16688461118777	1.07627107804151	1.43178201488687	2.2357	69.1474	0.7	-1.04	13.0268449197861	5.33719247130121	4.21973136763592	100.867776255694	0	0	0
mobley_6353617	CC(=O)c1cccnc1	1-(3-pyridyl)ethanone	-8.26	0.6	-7.84	0.03	0.519	-7.329	0.204	0.373	-6.632	0.28	0.389	-6.789	0.232	0.482	-7.581	0.197	CC(=O)c1cccnc1	121.139	1.2842	114.083	46	0	0.160847338126456	-0.294450771458128	0.294450771458128	0.160847338126456	5.16486296272233	5.16486296272233	2.71453886058255	2.71453886058255	1.79788661737947	1.79788661737947	1.06806320195733	1.06806320195733	0.571014930754639	0.571014930754639	1.2842	34.2415	0.142857142857143	-1.18	5.94787723785166	2.39556174065978	1.35339301150399	53.5424574292805	0	0	0
mobley_6358463	c1ccc(c(c1)C(F)(F)F)C(F)(F)F	1,2-bis(trifluoromethyl)benzene	1.07	0.6	-1.44	0.03	0.505	-1.801	0.217	0.492	1.35	0.335	0.366	-0.723	0.235	0.475	-0.893	0.215	FC(F)(F)c1ccccc1C(F)(F)F	214.108	3.7242	210.076	78	0	0.416504777012096	-0.166118409633176	0.416504777012096	0.166118409633176	6.57718791481387	6.57718791481387	3.46124368821731	3.46124368821731	2.54110192006798	2.54110192006798	1.53786562491597	1.53786562491597	0.977501910599326	0.977501910599326	3.7242	36.446	0.25	-1.2	10.878125	3.18128698224852	2.18254355693965	75.1544997658476	0	0	0
mobley_6359135	C(Cl)(Cl)(Cl)Cl	carbon tetrachloride	0.08	0.6	1.19	0.02	0.709	1.47	0.151	0.57	2.27	0.222	0.523	0.79	0.171	0.624	1.64	0.145	ClC(Cl)(Cl)Cl	153.823	2.5529	153.823	32	0	0.265685211287535	-0.066421302821884	0.265685211287535	0.066421302821884	2.01185789203691	5.03557367611073	0.755928946018454	2.26778683805536	0.428571428571429	3.85714285714286	0	0	0	0	2.5529	26.143	1	1.16	6.16	1.74184825692082	38.2919857312723	49.9523159353562	0	0	0
mobley_6359156	c1ccc(cc1)c2cc(ccc2Cl)Cl	1,4-dichloro-2-phenyl-benzene	-2.46	0.1	-1.9	0.04	0.394	-1.386	0.213	0.311	-0.251	0.332	0.283	-1.998	0.296	0.498	-0.659	0.22	Clc1ccc(Cl)c(-c2ccccc2)c1	223.102	4.6604	215.038	70	0	0.048493781016132	-0.084319602154055	0.084319602154055	0.048493781016132	7.37473109953546	8.88658899157237	4.27668194724477	5.03261089326323	2.99019362658036	3.83382953379295	2.01320069337099	2.57788601719877	1.33642905828072	1.73518957874545	4.6604	61.898	0	-0.98	9.57026343047735	4.03502873172409	1.91765744754753	93.0950297793243	0	0	0
mobley_63712	CN1CCCCC1	1-methylpiperidine	-3.88	0.6	-3.47	0.03	0.507	-4.005	0.171	0.464	-4.779	0.251	0.46	-5.318	0.219	0.428	-3.24	0.191	CN1CCCCC1	99.177	1.1021	86.073	42	0	-0.002177999014863	-0.306368474243051	0.306368474243051	0.002177999014863	4.9827475014327	4.9827475014327	3.07966912753363	3.07966912753363	2.36393609706343	2.36393609706343	1.57966912753363	1.57966912753363	1.05202145568842	1.05202145568842	1.1021	31.348	1	-0.04	5.10367816091954	2.31410721951466	1.47506275094063	45.3179641164867	0	1	1
mobley_637522	c1ccc2cc3ccccc3cc2c1	anthracene	-3.95	0.6	-5.19	0.04	0.432	-5.358	0.232	0.438	-4.676	0.309	0.323	-4.845	0.341	0.385	-4.171	0.184	c1ccc2cc3ccccc3cc2c1	178.234	3.993	168.154	66	0	-0.017765167769698	-0.061629349784589	0.061629349784589	0.017765167769698	7.77350269189626	7.77350269189626	4.80940107675851	4.80940107675851	3.5465093652269	3.5465093652269	2.61403104906987	2.61403104906987	1.88263863187759	1.88263863187759	3.993	61.454	0	-1.82	7.57143910352689	2.84508362301231	1.08031688209377	82.7947321829674	0	0	0
mobley_6416775	CCCC1CCCC1	propylcyclopentane	2.13	0.6	2.1	0.03	0.506	2.26	0.209	0.395	1.69	0.252	0.553	3.47	0.216	0.455	2.59	0.171	CCCC1CCCC1	112.216	2.9767	96.088	48	0	-0.041438635340632	-0.065372251733737	0.065372251733737	0.041438635340632	5.81999095630891	5.81999095630891	3.93185165257814	3.93185165257814	2.93915758875542	2.93915758875542	2.17166829645026	2.17166829645026	1.70728639614052	1.70728639614052	2.9767	36.866	1	0	6.125	3.11111111111111	1.5	52.2880146750766	1	0	1
mobley_6430250	CCCc1ccccc1	propylbenzene	-0.53	0.6	-0.51	0.03	0.497	-0.23	0.181	0.458	-0.533	0.259	0.363	-0.969	0.261	0.532	-0.029	0.191	CCCc1ccccc1	120.195	2.6391	108.099	48	0	-0.028149798487919	-0.065065438144556	0.065065438144556	0.028149798487919	5.80096490832123	5.80096490832123	3.47134377430278	3.47134377430278	2.23559855965349	2.23559855965349	1.3814997966723	1.3814997966723	0.93335237243717	0.93335237243717	2.6391	40.437	0.333333333333333	-0.78	6.34165450121655	3.28591348619666	1.88354678482389	56.5262294626868	0	0	0
mobley_6456034	CC(C)COC(=O)C(C)C	isobutyl 2-methylpropanoate	-1.69	0.6	-2.58	0.03	0.407	-2.263	0.226	0.363	-2.15	0.251	0.37	-2.652	0.312	0.467	-2.495	0.213	CC(C)COC(=O)C(C)C	144.214	1.8416	128.086	60	0	0.307870975798715	-0.465213341532513	0.465213341532513	0.307870975798715	7.17830390049353	7.17830390049353	3.70324792687585	3.70324792687585	3.17858721618953	3.17858721618953	1.03033008588991	1.03033008588991	0.415466546637791	0.415466546637791	1.8416	40.635	0.875	-0.53	9.47	4.31152839467656	4.35875383498116	62.5689131581564	0	0	0
mobley_646007	C1CCNC1	pyrrolidine	-5.48	0.6	-4.28	0.02	0.562	-3.622	0.14	0.552	-4.122	0.202	0.488	-5.79	0.236	0.482	-3.875	0.14	C1CCNC1	71.123	0.3698	62.051	30	0	-0.004844703952428	-0.316730920541266	0.316730920541266	0.004844703952428	3.32842712474619	3.32842712474619	2.20710678118655	2.20710678118655	1.45710678118655	1.45710678118655	0.957106781186547	0.957106781186547	0.625	0.625	0.3698	22.1037	1	-0.04	3.16161290322581	1.4103121748179	0.618363683662851	32.3781084010982	0	1	1
mobley_6474572	C=CCl	chloroethylene	-0.59	0.6	1.16	0.02	0.659	1.55	0.118	0.533	1.8	0.177	0.61	0.68	0.167	0.703	1.61	0.121	C=CCl	62.499	1.3687	59.475	18	0	-0.002959408523718	-0.093597915653197	0.093597915653197	0.002959408523718	1.6624215233854	2.41835046940385	0.626466180699855	1.06290196117184	0.154303349962092	0.462910049886276	0	0	0	0	1.3687	16.05	0	0.03	3.03	2.03	2.02999999999998	24.7178563369236	0	0	0
mobley_6497672	C/C=C/C=O	but-2-enal	-4.22	0.6	-3.34	0.02	0.629	-3.228	0.15	0.447	-3.067	0.193	0.506	-3.51	0.192	0.585	-3.224	0.152	C/C=C/C=O	70.091	0.7614	64.043	28	0	0.142007665793918	-0.298576497289238	0.298576497289238	0.142007665793918	3.14029909803274	3.14029909803274	1.47971919625181	1.47971919625181	0.661866186551163	0.661866186551163	0.271017509861714	0.271017509861714	0.078567420131839	0.078567420131839	0.7614	20.878	0.25	-0.59	4.41	3.41	3.41	31.3059964388789	0	0	0
mobley_6522117	CCOP(=O)(OCC)O/C(=C/Cl)/c1ccc(cc1Cl)Cl	2-chloro-1-(2,4-dichlorophenyl)ethenyl diethyl phosphate	-7.07	1.37	-9.03	0.05	0.269	-8.798	0.284	0.247	-9.483	0.419	0.248	-9.961	0.344	0.366	-9.795	0.3	CCOP(=O)(OCC)O/C(=C/Cl)c1ccc(Cl)cc1Cl	359.573	5.7283	345.461	112	0	0.529594974049742	-0.402365731750655	0.529594974049742	0.402365731750655	10.9377148155147	14.09992884457	5.79887608968749	8.45183430285837	3.47157778537932	6.1268307391572	2.08026729450089	4.39542588906685	1.3438249051055	3.27401291445831	5.7283	82.2355	0.333333333333333	-0.22	17.8305561172902	8.27823890734729	4.95687404873261	132.731497817333	0	0	0
mobley_6571751	CC1=CCCCC1	1-methylcyclohexene	0.67	0.6	1.34	0.03	0.561	1.18	0.167	0.485	1.6	0.229	0.473	0.99	0.216	0.504	1.59	0.155	CC1=CCCCC1	96.173	2.5067	84.077	40	0	-0.032297544184645	-0.085610129200477	0.085610129200477	0.032297544184645	4.90577739393582	4.90577739393582	3.05047681565195	3.05047681565195	2.29625873143331	2.29625873143331	1.51803768765272	1.51803768765272	0.998700120355313	0.998700120355313	2.5067	32.225	0.714285714285714	-0.26	4.88836795252226	2.15271558199627	1.34021099159372	45.2334695284957	1	0	1
mobley_6619554	CCCCC(=O)OCC	ethyl pentanoate	-2.49	0.6	-3.11	0.03	0.404	-2.918	0.191	0.306	-2.535	0.326	0.377	-5.186	0.265	0.483	-3.248	0.194	CCCCC(=O)OCC	130.187	1.7397	116.075	54	0	0.30526724468772	-0.465969208884284	0.465969208884284	0.30526724468772	6.14492370567392	6.14492370567392	3.46469037802504	3.46469037802504	1.90857456041364	1.90857456041364	1.03977943613409	1.03977943613409	0.554270683957591	0.554270683957591	1.7397	36.158	0.857142857142857	-0.53	8.47	5.60386880856761	5.33932913530288	56.2039710437598	0	0	0
mobley_6620221	CC1(Cc2cccc(c2O1)OC(=O)NC)C	carbofuran	-9.61	0.3	-11.13	0.04	0.382	-9.768	0.241	0.286	-8.755	0.351	0.356	-12.88	0.288	0.374	-10.41	0.262	CNC(=O)Oc1cccc2c1OC(C)(C)C2	221.256	2.1183	206.136	86	0	0.411971662498058	-0.483302334469714	0.483302334469714	0.411971662498058	9.66390246014701	9.66390246014701	5.2217444432025	5.2217444432025	4.4224477042739	4.4224477042739	2.46175884572142	2.46175884572142	1.81862736618188	1.81862736618188	2.1183	59.9367	0.416666666666667	-1.71	10.796107985958	3.7007501860629	1.95737425500494	94.5536993950129	0	1	1
mobley_6632459	CCC=O	propanal	-3.43	0.6	-3.15	0.02	0.565	-3.122	0.14	0.478	-2.43	0.19	0.409	-4.075	0.194	0.574	-2.939	0.139	CCC=O	58.08	0.5953	52.032	24	0	0.119214944288017	-0.303414232616193	0.303414232616193	0.119214944288017	2.69270534084004	2.69270534084004	1.35105733204593	1.35105733204593	0.57491495713053	0.57491495713053	0.166666666666667	0.166666666666667	0	0	0.5953	16.355	0.666666666666667	-0.33	3.67	2.67	1.67	25.6306573566665	0	0	0
mobley_664966	C(I)I	diiodomethane	-2.49	0.6	-1.88	0.02	0.594	-1.403	0.153	0.551	-1.186	0.213	0.455	-0.133	0.297	0.65	-1.25	0.13	ICI	267.835	1.8139	265.819	20	0	0.05162252322237	-0.074763171653058	0.074763171653058	0.05162252322237	1.463035727205	5.77803230955765	0.534522483824849	3.58568582800318	0.101015254455221	4.54568645048495	0	0	0	0	1.8139	32.907	1	1.46	4.46	3.46	3.46	47.2629272699168	0	0	0
mobley_667278	c1cc(c(c(c1c2cc(c(c(c2Cl)Cl)Cl)Cl)Cl)Cl)Cl	1,2,3,4-tetrachloro-5-(2,3,4-trichlorophenyl)benzene	-4.4	0.1	-0.81	0.04	0.412	0.45	0.28	0.446	2.38	0.378	0.289	-0.186	0.315	0.342	1.07	0.332	Clc1ccc(-c2cc(Cl)c(Cl)c(Cl)c2Cl)c(Cl)c1Cl	395.327	7.9274	392.303	100	0	0.079957118423745	-0.082654797812442	0.082654797812442	0.079957118423745	8.87780211863347	14.1693047407627	4.81090952724488	7.45666083830947	3.57080761367885	6.2750302322062	2.42797918096782	5.47299467532204	1.50277464529034	3.04383750896559	7.9274	86.948	0	0.47	15.8512697648256	6.07166493451408	2.91330546182321	144.611360913733	0	0	0
mobley_6688723	COc1c(cc(c(c1O)OC)Cl)Cl	3,5-dichloro-2,6-dimethoxyphenol	-6.44	0.38	-5.98	0.04	0.5	-3.761	0.235	0.398	-3.49	0.335	0.387	-2.765	0.303	0.413	-5.603	0.256	COc1c(Cl)cc(Cl)c(OC)c1O	223.055	2.7162	214.991	72	0	0.203419246899772	-0.501622736192267	0.501622736192267	0.203419246899772	7.09698939163576	8.60884728367267	3.40366641134042	4.15959535735888	2.25531620731053	3.06971646079174	1.52567885801627	2.08718233471896	0.960040983903676	1.56741704247739	2.7162	51.2308	0.25	-0.8	10.2819672131148	3.93877771768523	1.76123662306778	85.7891440132633	0	0	0
mobley_6714389	CN	methanamine	-4.55	0.6	-3.58	0.02	0.681	-4.119	0.099	0.515	-4.691	0.142	0.514	-6.295	0.146	0.674	-4.092	0.115	CN	31.058	-0.4251	26.018	14	0	-0.019502380004263	-0.333269054757071	0.333269054757071	0.019502380004263	1.57735026918963	1.57735026918963	0.577350269189626	0.577350269189626	0	0	0	0	0	0	-0.4251	10.1114	1	-0.04	1.96	0.960000000000002	-27.04	14.0791417248423	0	0	0
mobley_6727159	C(CO[N+](=O)[O-])O	2-(nitrooxy)ethan-1-ol	-8.18	0.1	-6.68	0.03	0.556	-4.092	0.16	0.516	-3.026	0.257	0.436	-3.928	0.267	0.463	-6.993	0.163	O=[N+]([O-])OCCO	107.065	-0.813	102.025	42	0	0.2940800257372	-0.394368322438833	0.394368322438833	0.2940800257372	3.5333856247646	3.5333856247646	1.65262545811682	1.65262545811682	0.78043718560547	0.78043718560547	0.287983441174001	0.287983441174001	0.115360428296379	0.115360428296379	-0.813	20.0322	1	-0.84	6.16	3.3537984496124	5.16	39.6189863459068	0	0	0
mobley_6733657	C1[C@H]([C@@H]2[C@H]([C@H]1Cl)[C@]3(C(=C([C@@]2(C3(Cl)Cl)Cl)Cl)Cl)Cl)Cl	chlordane	-3.44	0.1	-3.23	0.04	0.459	-2.175	0.297	0.337	-0.03	0.371	0.345	-1.587	0.335	0.443	-2.321	0.352	ClC1=C(Cl)[C@]2(Cl)[C@@H]3[C@@H]([C@H](Cl)C[C@@H]3Cl)[C@@]1(Cl)C2(Cl)Cl	409.782	5.6828	403.734	102	0	0.166446989261385	-0.12255083762955	0.166446989261385	0.12255083762955	8.54022364201887	14.5876552101665	5.21417604961702	8.35483444861635	4.94514679245851	9.34196401294176	4.2806604224258	9.47244196771113	3.52265569943347	7.93489346947601	5.6828	81.216	0.8	2.06	14.9749611748721	4.0746837784715	1.2808607895599	144.74276337968	3	0	3
mobley_6739648	C1COCCO1	1,4-dioxane	-5.06	0.6	-4.27	0.02	0.458	-3.399	0.153	0.478	-2.914	0.216	0.414	-3.577	0.24	0.633	-4.067	0.131	C1COCCO1	88.106	0.0332	80.042	36	0	0.07011439546557	-0.376667636073453	0.376667636073453	0.07011439546557	3.64492370567392	3.64492370567392	2.15470053837925	2.15470053837925	1.22474487139159	1.22474487139159	0.744016935856292	0.744016935856292	0.439826405627447	0.439826405627447	0.0332	21.638	1	-0.08	4.08891891891892	2.15721694667641	0.953692476260044	37.0553366765039	0	1	1
mobley_6743808	Cc1ccc(cc1C)O	3,4-dimethylphenol	-6.5	0.6	-5.47	0.03	0.446	-5.203	0.191	0.473	-3.645	0.247	0.36	-7.687	0.258	0.445	-4.997	0.222	Cc1ccc(O)cc1C	122.167	2.00904	112.087	48	0	0.115359366494479	-0.507956224126791	0.507956224126791	0.115359366494479	5.67926440306884	5.67926440306884	2.96164066946256	2.96164066946256	2.26856186082901	2.26856186082901	1.49049185209264	1.49049185209264	0.725598734226292	0.725598734226292	2.00904	37.5808	0.25	-0.98	6.14468827930175	2.09491740804543	1.22443464995944	54.9555211004862	0	0	0
mobley_676247	C(F)(F)(F)F	tetrafluoromethane	3.12	0.6	2.49	0.02	0.745	1.99	0.115	0.714	2.09	0.174	0.614	2.26	0.146	0.625	2.96	0.206	FC(F)(F)F	88.003	1.4757	88.003	32	0	0.559436484471524	-0.139859121117881	0.559436484471524	0.139859121117881	2.01185789203691	2.01185789203691	0.755928946018454	0.755928946018454	0.428571428571429	0.428571428571429	0	0	0	0	1.4757	7.163	1	-0.28	4.72	0.841179519780918	140.37306122449	25.4013926395345	0	0	0
mobley_6794076	CC(=O)c1ccncc1	1-(4-pyridyl)ethanone	-7.62	0.6	-7.57	0.03	0.418	-6.963	0.186	0.351	-6.372	0.29	0.349	-8.253	0.295	0.538	-7.42	0.195	CC(=O)c1ccncc1	121.139	1.2842	114.083	46	0	0.159410632715025	-0.294510206103477	0.294510206103477	0.159410632715025	5.16486296272233	5.16486296272233	2.71453886058255	2.71453886058255	1.79207494794267	1.79207494794267	1.08684681285387	1.08684681285387	0.586622195880962	0.586622195880962	1.2842	34.2415	0.142857142857143	-1.18	5.94787723785166	2.39556174065978	1.35339301150399	53.5424574292805	0	0	0
mobley_6804509	c1c(c(cc(c1Cl)Cl)Cl)Cl	1,2,4,5-tetrachlorobenzene	-1.34	0.6	0.04	0.03	0.538	0.91	0.193	0.498	0.78	0.251	0.496	3.77	0.228	0.536	0.96	0.195	Clc1cc(Cl)c(Cl)cc1Cl	215.894	4.3002	213.878	54	0	0.060769453884963	-0.08265547959687	0.08265547959687	0.060769453884963	4.66655843041616	7.69027421448998	2.41062948439771	3.92248737643462	1.68042565726565	3.30922616422808	0.963206153162036	2.40750628553458	0.498292645493479	1.26464286550239	4.3002	46.482	0	0.38	8.47633911368015	3.18546695011809	1.70109648593165	78.6444680270237	0	0	0
mobley_6812653	CCCCCC	hexane	2.48	0.6	2.85	0.03	0.574	3.04	0.168	0.483	3	0.259	0.453	2.67	0.259	0.514	3.76	0.162	CCCCCC	86.178	2.5866	72.066	38	0	-0.053578702252369	-0.065382384598124	0.065382384598124	0.053578702252369	4.82842712474619	4.82842712474619	2.91421356237309	2.91421356237309	1.70710678118655	1.70710678118655	0.957106781186547	0.957106781186547	0.5	0.5	2.5866	29.816	1	0	6	5	4	40.5639615998126	0	0	0
mobley_6843802	c1ccc(cc1)O[C@@H](C(F)F)F	1,2,2-trifluoroethoxybenzene	-1.29	0.6	-3.04	0.04	0.447	-3.401	0.194	0.332	-2.679	0.283	0.376	-2.528	0.232	0.348	-2.053	0.213	FC(F)[C@@H](F)Oc1ccccc1	176.137	2.6261	169.081	66	0	0.303821868184981	-0.454475800462826	0.454475800462826	0.303821868184981	6.08359359381893	6.08359359381893	3.33849701219172	3.33849701219172	2.11651658680179	2.11651658680179	1.18997984593342	1.18997984593342	0.680498968057981	0.680498968057981	2.6261	37.97	0.25	-1.19	8.90250693802035	3.99239466935408	2.45001001203176	67.7714387865758	0	0	0
mobley_6854178	CC(C)OC=O	isopropyl formate	-2.02	0.6	-3.59	0.03	0.562	-2.733	0.16	0.471	-2.204	0.24	0.447	-2.424	0.24	0.489	-3.202	0.153	CC(C)OC=O	88.106	0.5678	80.042	36	0	0.292832293611413	-0.465179236216702	0.465179236216702	0.292832293611413	3.97119711930698	3.97119711930698	1.8618073195658	1.8618073195658	1.28106259833355	1.28106259833355	0.327721082531464	0.327721082531464	0.111111111111111	0.111111111111111	0.5678	22.285	0.75	-0.53	5.47	2.69371364653244	3.47	37.10914470057	0	0	0
mobley_6861308	CN(C)C(=O)Nc1ccccc1	fenuron	-9.13	1.93	-11.81	0.04	0.391	-12.37	0.208	0.417	-11.82	0.325	0.283	-8.431	0.331	0.374	-11.83	0.209	CN(C)C(=O)Nc1ccccc1	164.208	1.7801	152.112	64	0	0.320816637595379	-0.330653043477143	0.330653043477143	0.320816637595379	7.24221323191195	7.24221323191195	3.73284173650479	3.73284173650479	2.69060515919284	2.69060515919284	1.43124035497656	1.43124035497656	0.756764872296666	0.756764872296666	1.7801	49.1477	0.222222222222222	-1.51	8.58532888465205	3.75887335483385	2.26847791080305	71.997447416542	0	0	0
mobley_6896128	CCCC[C@@H](C)CC	3-methylheptane	2.97	0.6	3.03	0.03	0.575	2.97	0.19	0.491	3.92	0.284	0.405	2.65	0.237	0.501	3.56	0.185	CCCC[C@@H](C)CC	114.232	3.2227	96.088	50	0	-0.044542563803303	-0.065382211011811	0.065382211011811	0.044542563803303	6.40577739393582	6.40577739393582	3.80806041249045	3.80806041249045	2.65564853117449	2.65564853117449	1.74740024071063	1.74740024071063	0.756710002993201	0.756710002993201	3.2227	38.98	1	0	8	5.14285714285714	4.16666666666667	53.2938458286058	0	0	0
mobley_6911232	CCOC	methoxyethane	-2.1	0.6	-0.71	0.02	0.607	-0.631	0.134	0.541	-0.627	0.187	0.571	-1.747	0.259	0.577	-0.518	0.132	CCOC	60.096	0.6527	52.032	26	0	0.043345389117559	-0.384976893168306	0.384976893168306	0.043345389117559	3.11535507165041	3.11535507165041	1.40403020624522	1.40403020624522	0.577350269189626	0.577350269189626	0.288675134594813	0.288675134594813	0	0	0.6527	17.55	1	-0.04	3.96	2.96	1.96	26.5826804861296	0	0	0
mobley_6917738	COCCN	2-methoxyethanamine	-6.55	0.6	-5.03	0.03	0.544	-4.17	0.156	0.465	-3.616	0.203	0.487	-5.006	0.27	0.489	-5.264	0.159	COCCN	75.111	-0.4085	66.039	32	0	0.058444137227657	-0.383378494227581	0.383378494227581	0.058444137227657	3.39981212202658	3.39981212202658	1.60517171552254	1.60517171552254	0.781474414421557	0.781474414421557	0.321975275429689	0.321975275429689	0.117851130197758	0.117851130197758	-0.4085	20.9304	1	-0.08	4.92	3.92	3.92	31.9225711831424	0	0	0
mobley_6929123	COC(=O)CCl	methyl 2-chloroacetate	-4	0.6	-3.82	0.02	0.559	-3.285	0.167	0.473	-2.898	0.217	0.503	-4.618	0.189	0.67	-3.913	0.156	COC(=O)CCl	108.524	0.3982	103.484	36	0	0.320097326328957	-0.468120956079687	0.468120956079687	0.320097326328957	3.4015678351235	4.15749678114196	1.43731121343342	1.97183369725827	0.70976323411629	0.977024476028714	0.336779845748736	0.554997735984728	0.054554472558998	0.163663417676994	0.3982	22.736	0.666666666666667	-0.24	5.76	2.97008403361345	2.02595744680851	41.0474688130551	0	0	0
mobley_6935906	CC(=CCC[C@](C)(C=C)OC(=O)C)C	(3R)-3,7-Dimethylocta-1,6-dien-3-yl acetate	-2.49	0.85	-2.96	0.04	0.364	-2.564	0.228	0.343	-0.247	0.357	0.349	-1.681	0.333	0.402	-2.421	0.239	C=C[C@@](C)(CCC=C(C)C)OC(C)=O	196.29	3.2406	176.13	80	0	0.302986608187499	-0.455305358117287	0.455305358117287	0.302986608187499	9.59251746286662	9.59251746286662	4.85977267640642	4.85977267640642	3.93058290380858	3.93058290380858	2.0020032714809	2.0020032714809	1.17054229135964	1.17054229135964	3.2406	59.033	0.583333333333333	-1.05	12.95	5.63215721150539	5.57072686630439	86.6494755513744	0	0	0
mobley_6973347	CCOC(=O)C	ethyl acetate	-2.94	0.6	-3.75	0.03	0.574	-3.377	0.152	0.503	-3.408	0.197	0.466	-4.517	0.233	0.546	-3.73	0.162	CCOC(C)=O	88.106	0.5694	80.042	36	0	0.302112777726991	-0.466171889974417	0.466171889974417	0.302112777726991	4.02360336211427	4.02360336211427	1.90403020624522	1.90403020624522	0.924594325689416	0.924594325689416	0.347600699693692	0.347600699693692	0.203263132396285	0.203263132396285	0.5694	22.307	0.75	-0.53	5.47	2.69371364653244	3.47	37.10914470057	0	0	0
mobley_6978427	COC(=O)C1CCCCC1	methyl cyclohexanecarboxylate	-3.3	0.6	-4.38	0.03	0.358	-3.429	0.223	0.377	-4.072	0.274	0.378	-3.462	0.275	0.466	-4.075	0.193	COC(=O)C1CCCCC1	142.198	1.7397	128.086	58	0	0.308149092455447	-0.468791909129792	0.468791909129792	0.308149092455447	6.42938075605009	6.42938075605009	3.92166829645027	3.92166829645027	2.8580936049889	2.8580936049889	2.13968951238696	2.13968951238696	1.50495760407778	1.50495760407778	1.7397	38.591	0.875	-0.53	7.57559662090813	3.59250828323613	1.72343128258292	61.5630820046272	1	0	1
mobley_6981465	CC(C)OC(=O)C	isopropyl acetate	-2.64	0.6	-3.37	0.03	0.516	-3.426	0.184	0.424	-2.39	0.297	0.397	-3.095	0.319	0.531	-3.335	0.187	CC(=O)OC(C)C	102.133	0.9579	92.053	42	0	0.302379100350563	-0.463155993249428	0.463155993249428	0.302379100350563	4.89384685011735	4.89384685011735	2.29865108923863	2.29865108923863	1.65818754397561	1.65818754397561	0.401665913025743	0.401665913025743	0.331927305260454	0.331927305260454	0.9579	26.902	0.8	-0.53	6.47	2.61092148042684	5.47	43.4740868149666	0	0	0
mobley_6988468	CCc1ccccn1	2-ethylpyridine	-4.33	0.6	-3.31	0.03	0.5	-2.974	0.164	0.475	-1.992	0.245	0.377	-5.318	0.256	0.478	-2.766	0.176	CCc1ccccn1	107.156	1.644	98.084	42	0	0.040036012933263	-0.261327426015739	0.261327426015739	0.040036012933263	4.96372145344501	4.96372145344501	2.83114099387177	2.83114099387177	1.67462835320719	1.67462835320719	1.08838550166405	1.08838550166405	0.607262780749061	0.607262780749061	1.644	33.615	0.285714285714286	-0.85	5.28986013986014	2.45569460649629	1.059403087581	49.3809353292367	0	0	0
mobley_7009711	Cc1cc(cc(c1)O)C	3,5-dimethylphenol	-6.27	0.6	-5.44	0.03	0.454	-4.89	0.196	0.461	-3.714	0.252	0.385	-3.947	0.261	0.369	-5.319	0.218	Cc1cc(C)cc(O)c1	122.167	2.00904	112.087	48	0	0.115604485648588	-0.507946148013289	0.507946148013289	0.115604485648588	5.67926440306884	5.67926440306884	2.95565760531886	2.95565760531886	2.34591213001863	2.34591213001863	1.20644971406321	1.20644971406321	0.95064351205172	0.95064351205172	2.00904	37.5808	0.25	-0.98	6.14468827930175	2.09491740804543	1.45673769190484	54.9555211004862	0	0	0
mobley_7010316	C1CCC(CC1)O	cyclohexanol	-5.46	0.6	-4.18	0.03	0.492	-4.255	0.177	0.407	-3.569	0.263	0.399	-4.542	0.25	0.411	-4.165	0.19	OC1CCCCC1	100.161	1.3114	88.065	42	0	0.053984774844813	-0.39313138246784	0.39313138246784	0.053984774844813	4.56009777062232	4.56009777062232	3.07469547067489	3.07469547067489	2.29183394723437	2.29183394723437	1.57469547067489	1.57469547067489	1.08103871761872	1.08103871761872	1.3114	29.0918	1	-0.04	5.10367816091954	2.31410721951466	1.47506275094063	44.3523641984794	1	0	1
mobley_7015518	COC	methoxymethane	-1.91	0.6	-0.85	0.02	0.672	-0.473	0.108	0.588	-0.33	0.175	0.525	-0.333	0.198	0.669	-0.722	0.105	COC	46.069	0.2626	40.021	20	0	0.035078372220806	-0.387928345881595	0.387928345881595	0.035078372220806	2.40824829046386	2.40824829046386	0.816496580927726	0.816496580927726	0.408248290463863	0.408248290463863	0	0	0	0	0.2626	12.933	1	-0.04	2.96	1.96	1.96	20.217738371733	0	0	0
mobley_7017274	c1ccc2c(c1)ccc3c2cccc3	phenanthrene	-3.88	0.6	-5.26	0.03	0.462	-5.124	0.195	0.424	-4.255	0.308	0.397	-4.772	0.272	0.406	-4.456	0.22	c1ccc2c(c1)ccc1ccccc12	178.234	3.993	168.154	66	0	-0.010541535082875	-0.0616289927108	0.0616289927108	0.010541535082875	7.77350269189626	7.77350269189626	4.81538414090221	4.81538414090221	3.50783423063209	3.50783423063209	2.65420194970061	2.65420194970061	1.95480741552629	1.95480741552629	3.993	61.454	0	-1.82	7.57143910352689	2.84508362301231	1.00754062257332	82.7947321829674	0	0	0
mobley_7039935	c1ccc2c(c1)cccc2O	naphthalen-1-ol	-7.67	0.6	-7.14	0.03	0.5	-7.017	0.188	0.337	-4.739	0.285	0.328	-2.739	0.286	0.455	-6.564	0.214	Oc1cccc2ccccc12	144.173	2.5454	136.109	54	0	0.122898728192083	-0.507311517476092	0.507311517476092	0.122898728192083	5.98866547982734	5.98866547982734	3.5449740027959	3.5449740027959	2.49827428275856	2.49827428275856	1.76662141903779	1.76662141903779	1.20831205065372	1.20831205065372	2.5454	45.6128	0	-1.5	6.22562358276644	2.27407847800238	0.944444444444444	64.9073014034282	0	0	0
mobley_7047032	CC(C)(C)Cl	2-chloro-2-methyl-propane	1.09	0.6	0.83	0.02	0.62	0.99	0.142	0.447	0.93	0.191	0.534	2.63	0.25	0.514	1.36	0.145	CC(C)(C)Cl	92.569	2.0237	83.497	32	0	0.036211636842558	-0.120213327282219	0.120213327282219	0.036211636842558	3.87796447300923	4.63389341902768	1.68898223650461	2.06694670951384	2.06694670951384	3.20084012854152	0	0	0	0	2.0237	25.606	1	0.29	5.29	1.17367484664127	267.505219976219	38.137343597901	0	0	0
mobley_7066554	c1cc(ccc1O)Cl	4-chlorophenol	-7.03	0.6	-5.37	0.03	0.46	-4.639	0.165	0.485	-3.339	0.231	0.432	-4.307	0.226	0.484	-4.962	0.179	Oc1ccc(Cl)cc1	128.558	2.0456	123.518	42	0	0.115179759988827	-0.507965185846036	0.507965185846036	0.115179759988827	4.13457914526769	4.89050809128614	2.23395623930051	2.61192071230974	1.47641677998315	1.91285256045514	0.826626202296146	1.07860251763563	0.441090878925851	0.567079036595593	2.0456	33.1168	0	-0.69	5.44679890560876	2.05266954789152	1.13801948864797	52.5289030985747	0	0	0
mobley_7099614	C=CCCl	3-chloroprop-1-ene	-0.57	0.6	0.94	0.02	0.569	1.4	0.128	0.555	1.76	0.19	0.493	0.9	0.223	0.609	1.17	0.124	C=CCCl	76.526	1.4112	71.486	24	0	0.040106491218082	-0.122219647665585	0.122219647665585	0.040106491218082	2.36952830457195	3.1254572505904	1.08375782284015	1.618280306665	0.442978484556905	0.751585184481089	0.109108945117996	0.327326835353989	0	0	1.4112	20.917	0.333333333333333	0.03	4.03	3.03	2.03	31.0827984513202	0	0	0
mobley_7106722	CCCC(C)C	isohexane	2.51	0.6	2.81	0.03	0.639	3.22	0.159	0.531	3.28	0.213	0.51	2.42	0.178	0.582	3.41	0.171	CCCC(C)C	86.178	2.4425	72.066	38	0	-0.047142635437567	-0.065372598178994	0.065372598178994	0.047142635437567	4.99156383156272	4.99156383156272	2.77005561002966	2.77005561002966	2.18252198471216	2.18252198471216	0.866025403784439	0.866025403784439	0.577350269189626	0.577350269189626	2.4425	29.746	1	0	6	3.2	4	40.5639615998126	0	0	0
mobley_7142697	CCCCCN	pentan-1-amine	-4.09	0.6	-2.83	0.03	0.554	-3.148	0.154	0.412	-3.203	0.26	0.478	-2.907	0.19	0.511	-2.943	0.163	CCCCCN	87.166	1.1353	74.062	38	0	-0.007727719795187	-0.330473505377685	0.330473505377685	0.007727719795187	4.40577739393582	4.40577739393582	2.61535507165041	2.61535507165041	1.49578191578136	1.49578191578136	0.807677535825205	0.807677535825205	0.394337567297406	0.394337567297406	1.1353	28.5794	1	-0.04	5.96	4.96	3.96	39.5389101824287	0	0	0
mobley_7150646	c1cc(ccc1Br)Br	1,4-dibromobenzene	-2.3	0.6	-1.09	0.03	0.575	-0.681	0.183	0.488	0.07	0.238	0.46	-1.144	0.206	0.482	-0.367	0.178	Brc1ccc(Br)cc1	235.906	3.2116	231.874	42	0	0.017554065113323	-0.050838329939602	0.050838329939602	0.017554065113323	4.06533002277696	7.23732310100637	2.19933167805515	3.78532821716985	1.43643578047199	3.26778683805536	0.803543161465902	1.86087418754237	0.429549358510729	0.958214871548964	3.2116	41.842	0	0.18	6.30224938875306	2.64609747530695	1.6001195765031	65.1664983307797	0	0	0
mobley_7157427	CCCCCCCCl	1-chloroheptane	0.29	0.6	1.47	0.03	0.521	1.62	0.19	0.533	2.62	0.322	0.296	-1.092	0.248	0.458	2.18	0.192	CCCCCCCCl	134.65	3.1956	119.53	50	0	0.022295574341461	-0.126716969644537	0.126716969644537	0.022295574341461	5.62060516012851	6.37653410614697	3.47436802309897	4.00889050692382	2.10319579887771	2.48116027188694	1.23718401154949	1.50444525346191	0.69804450884558	0.887026745350194	3.1956	39.479	1	0.29	8.29	7.29	6.29	57.2321699410909	0	0	0
mobley_7176248	CCCN(CCC)c1c(cc(cc1[N+](=O)[O-])C(F)(F)F)[N+](=O)[O-]	trifluralin	-3.25	0.1	-2.02	0.04	0.418	-0.598	0.286	0.363	1.35	0.49	0.303	-2.277	0.31	0.387	-0.357	0.31	CCCN(CCC)c1c([N+](=O)[O-])cc(C(F)(F)F)cc1[N+](=O)[O-]	335.282	4.1482	319.154	128	0	0.416414443655772	-0.360364940422758	0.416414443655772	0.360364940422758	12.5916550305085	12.5916550305085	6.91943347889002	6.91943347889002	4.86213135417773	4.86213135417773	3.09367711433159	3.09367711433159	2.24543872701483	2.24543872701483	4.1482	77.5478	0.538461538461538	-2.39	18.6585201358564	7.24842551982071	4.2992196963179	129.548389244255	0	0	0
mobley_7176290	c1cc(cc(c1)O)[N+](=O)[O-]	3-nitrophenol	-9.62	0.6	-7.89	0.03	0.512	-5.795	0.175	0.508	-4.506	0.227	0.395	-4.994	0.285	0.43	-7.663	0.182	O=[N+]([O-])c1cccc(O)c1	139.11	1.3004	134.07	52	0	0.272622151001028	-0.507700230218471	0.507700230218471	0.272622151001028	5.02032484868615	5.02032484868615	2.63372917221599	2.63372917221599	1.77696188827332	1.77696188827332	1.04055600017788	1.04055600017788	0.606593299747339	0.606593299747339	1.3004	34.7612	0	-1.58	6.5387648456057	2.34499409583457	1.22261694166336	56.8786125941928	0	0	0
mobley_718988	CCCCCCCN	heptan-1-amine	-3.79	0.6	-2.55	0.03	0.454	-1.441	0.207	0.451	-1.195	0.27	0.226	0.88	0.336	0.447	-2.722	0.18	CCCCCCCN	115.22	1.9155	98.084	50	0	-0.007727546709245	-0.330473503963432	0.330473503963432	0.007727546709245	5.81999095630891	5.81999095630891	3.61535507165041	3.61535507165041	2.20288869696791	2.20288869696791	1.30767753582521	1.30767753582521	0.74789095789068	0.74789095789068	1.9155	37.8134	1	-0.04	7.96	6.96	5.96	52.2687944112219	0	0	0
mobley_7200804	c1ccc(c(c1)O)F	2-fluorophenol	-5.29	0.6	-3.35	0.04	0.634	-2.397	0.16	0.421	-2.014	0.27	0.417	-3.87	0.227	0.581	-3.703	0.178	Oc1ccccc1F	112.103	1.5313	107.063	42	0	0.164298518652458	-0.504881177546003	0.504881177546003	0.164298518652458	4.13457914526769	4.13457914526769	2.23993930344422	2.23993930344422	1.45141155450677	1.45141155450677	0.852452786658065	0.852452786658065	0.451728836547278	0.451728836547278	1.5313	28.0648	0	-1.05	5.09388489208633	1.82004150931619	0.780105300371203	46.3911722746192	0	0	0
mobley_7203421	CCCCCC(=O)N	hexanamide	-9.31	0.6	-8.1	0.03	0.393	-7.693	0.206	0.39	-7.467	0.29	0.359	-8.262	0.291	0.445	-8.128	0.193	CCCCCC(N)=O	115.176	1.052	102.072	48	0	0.216912560316356	-0.369679983035165	0.369679983035165	0.216912560316356	5.31402568439968	5.31402568439968	3.05345945160657	3.05345945160657	1.92341962391364	1.92341962391364	1.02672972580328	1.02672972580328	0.549230856264669	0.549230856264669	1.052	33.3364	0.833333333333333	-0.53	7.47	4.62455950540958	5.47	50.0653743968691	0	0	0
mobley_7227357	CCC(CC)O	pentan-3-ol	-4.35	0.6	-2.79	0.03	0.463	-2.548	0.159	0.416	-2.185	0.257	0.411	-5.272	0.222	0.585	-3.054	0.17	CCC(O)CC	88.15	1.1673	76.054	38	0	0.053459279988047	-0.393153040621765	0.393153040621765	0.053459279988047	4.43877742706268	4.43877742706268	2.48890903304798	2.48890903304798	1.47032008719265	1.47032008719265	0.942498640859736	0.942498640859736	0.288675134594813	0.288675134594813	1.1673	26.5888	1	-0.04	5.96	3.16161290322581	2.21252525252525	38.993253237612	0	0	0
mobley_7239499	c1ccc2c(c1)Oc3cccc(c3O2)Cl	1-chlorodibenzo-p-dioxin	-3.52	0.1	-4.47	0.04	0.383	-2.696	0.231	0.428	-0.915	0.372	0.415	2.72	0.359	0.498	-2.812	0.204	Clc1cccc2c1Oc1ccccc1O2	218.639	4.238	211.583	74	0	0.188189401515888	-0.449453881654973	0.449453881654973	0.188189401515888	7.73591293826433	8.49184188428279	4.57684602247826	4.95481049548749	3.21795516732126	3.62515529406186	2.2119536520918	2.50958460299489	1.515698596349	1.72014404063438	4.238	58.042	0	-1.67	8.62327016976804	3.17428158897328	1.3404262675804	92.0130228579272	0	1	1
mobley_7261305	NN	hydrazine	-9.3	0.6	-6.51	0.02	0.562	-4.146	0.126	0.539	-4.668	0.147	0.522	-5.877	0.202	0.553	-7.484	0.121	NN	32.046	-1.1812	28.014	14	0	-0.274138828108576	-0.274138828108576	0.274138828108576	0.274138828108576	1.15470053837925	1.15470053837925	0.333333333333333	0.333333333333333	0	0	0	0	0	0	-1.1812	8.3748	0	-0.08	1.92	0.920000000000002	-14.58	13.0242263276934	0	0	0
mobley_7295828	COc1ccccc1	anisole	-2.45	0.6	-2.32	0.03	0.55	-1.93	0.16	0.456	-1.123	0.246	0.486	-3.446	0.202	0.526	-1.732	0.155	COc1ccccc1	108.14	1.6952	100.076	42	0	0.118357715137022	-0.496768568613477	0.496768568613477	0.118357715137022	4.79499963641199	4.79499963641199	2.52305603821875	2.52305603821875	1.51717667481707	1.51717667481707	0.978907425565443	0.978907425565443	0.556577991307529	0.556577991307529	1.6952	32.994	0.142857142857143	-0.98	5.16245014245014	2.35860485942252	0.997109257083298	48.9098904634005	0	0	0
mobley_7298388	Cc1cccc(c1)[N+](=O)[O-]	1-methyl-3-nitro-benzene	-3.45	0.6	-3.28	0.03	0.545	-1.81	0.201	0.441	-1.047	0.243	0.495	-2.687	0.221	0.426	-2.222	0.177	Cc1cccc([N+](=O)[O-])c1	137.138	1.90322	130.082	52	0	0.269187287087823	-0.258309494701055	0.269187287087823	0.258309494701055	5.57311125318619	5.57311125318619	2.91012237446601	2.91012237446601	2.09611326771578	2.09611326771578	1.21247491245517	1.21247491245517	0.741532939006729	0.741532939006729	1.90322	37.8334	0.142857142857143	-1.38	6.73600928074246	2.47319690367074	1.31284033343296	58.4493209563934	0	0	0
mobley_7326706	CCOP(=S)(OCC)Oc1c(cc(c(n1)Cl)Cl)Cl	chlorpyrifos	-5.04	0.21	-9.62	0.05	0.331	-8.583	0.293	0.274	-8.427	0.364	0.283	-11.6	0.344	0.308	-9.654	0.333	CCOP(=S)(OCC)Oc1nc(Cl)c(Cl)cc1Cl	350.591	4.7181	339.503	102	0	0.381355943395299	-0.403962031997671	0.403962031997671	0.381355943395299	9.65287760344577	13.6315882134288	5.0174952943383	8.70742731505676	2.92202858187072	7.02948186563142	1.62723463183884	4.97243289437865	1.00462707168354	3.594529410296	4.7181	77.432	0.444444444444444	0.39	16.4443773790103	7.24656325326482	4.49424786815874	125.741182030409	0	0	0
mobley_7326982	CC(C)O	propan-2-ol	-4.74	0.6	-3.43	0.02	0.58	-3.204	0.13	0.493	-3.086	0.199	0.531	-4.448	0.191	0.583	-3.671	0.141	CC(C)O	60.096	0.3871	52.032	26	0	0.048347611808692	-0.39370690164051	0.39370690164051	0.048347611808692	3.02456386468958	3.02456386468958	1.41289942812641	1.41289942812641	1.09374804868395	1.09374804868395	0	0	0	0	0.3871	17.3548	1	-0.04	3.96	1.29783783783784	1128.96	26.2633690088188	0	0	0
mobley_7360181	COC(C(F)(F)F)(OC)OC	1,1,1-trifluoro-2,2,2-trimethoxyethane	-0.8	0.2	-2.32	0.03	0.484	-2.335	0.192	0.502	-1.553	0.297	0.306	-0.65	0.265	0.413	-2.19	0.204	COC(OC)(OC)C(F)(F)F	174.118	1.1417	165.046	68	0	0.472731035449777	-0.323600674867103	0.472731035449777	0.323600674867103	6.35863829041927	6.35863829041927	2.65406401660123	2.65406401660123	1.66631772258633	1.66631772258633	1.1533687552626	1.1533687552626	0.597182537414707	0.597182537414707	1.1417	29.813	1	-0.33	10.67	3.37757064415087	1.82198208750055	62.0362613827153	0	0	0
mobley_7364468	CC1=CC(=O)CC(C1)(C)C	3,5,5-trimethylcyclohex-2-en-1-one	-5.18	1.37	-4.09	0.03	0.449	-3.827	0.201	0.36	-2.715	0.276	0.434	-1.953	0.289	0.473	-3.771	0.219	CC1=CC(=O)CC(C)(C)C1	138.21	2.3218	124.098	56	0	0.155678091580938	-0.294844130607403	0.294844130607403	0.155678091580938	6.89981212202658	6.89981212202658	3.69568797679465	3.69568797679465	3.97477003341089	3.97477003341089	1.81756368299204	1.81756368299204	1.66589301260611	1.66589301260611	2.3218	41.779	0.666666666666667	-0.59	7.51626992561105	2.22384467279017	1.69307700520664	62.1248758573327	1	0	1
mobley_7375018	CCCCCCCCCC(=O)C	undecan-2-one	-2.15	0.6	-2.2	0.04	0.423	-1.968	0.267	0.325	-0.754	0.299	0.308	-0.042	0.289	0.33	-1.524	0.236	CCCCCCCCCC(C)=O	170.296	3.7161	148.12	72	0	0.129339950282275	-0.300031023494696	0.300031023494696	0.129339950282275	8.56510253995624	8.56510253995624	5.26478431701175	5.26478431701175	3.57333544668225	3.57333544668225	2.13239215850588	2.13239215850588	1.33105226013189	1.33105226013189	3.7161	53.291	0.909090909090909	-0.33	11.67	8.76372071227741	9.67	76.5501942718394	0	0	0
mobley_7378987	Cn1cnc2c1c(=O)n(c(=O)n2C)C	caffeine	-12.64	0.74	-17.62	0.04	0.35	-17.4	0.233	0.243	-17.07	0.373	0.348	-17.88	0.293	0.403	-19.2	0.261	Cn1c(=O)c2c(ncn2C)n(C)c1=O	194.194	-1.0293	184.114	74	0	0.331703432635989	-0.327863466099482	0.331703432635989	0.327863466099482	8.18270123211718	8.18270123211718	4.10792764295793	4.10792764295793	3.23344896557562	3.23344896557562	2.31651289548824	2.31651289548824	1.47117988532376	1.47117988532376	-1.0293	51.196	0.375	-1.85	8.73523326923911	2.56794790112279	0.875774162713943	79.0289570181493	0	0	0
mobley_7393673	COc1ccc(cc1)C(=O)OC	methyl 4-methoxybenzoate	-5.33	0.6	-6.46	0.03	0.386	-5.635	0.23	0.372	-4.331	0.3	0.449	-6.529	0.301	0.547	-6.136	0.21	COC(=O)c1ccc(OC)cc1	166.176	1.4818	156.096	64	0	0.337346053839045	-0.496767752155197	0.496767752155197	0.337346053839045	7.03414594815009	7.03414594815009	3.50023622166944	3.50023622166944	2.22008316401946	2.22008316401946	1.51111620302137	1.51111620302137	0.844952573091964	0.844952573091964	1.4818	44.3335	0.222222222222222	-1.51	8.58532888465205	3.75887335483385	1.751580147992	70.9148420217443	0	0	0
mobley_7415647	CN(C)C(=O)c1ccc(cc1)[N+](=O)[O-]	N,N-dimethyl-4-nitro-benzamide	-11.95	0.6	-10.04	0.04	0.437	-8.844	0.253	0.336	-7.48	0.317	0.242	-6.494	0.317	0.351	-9.108	0.239	CN(C)C(=O)c1ccc([N+](=O)[O-])cc1	194.19	1.2966	184.11	74	0	0.268971536320773	-0.34477022183643	0.34477022183643	0.268971536320773	7.92857313915001	7.92857313915001	3.98228050844784	3.98228050844784	3.00356356483542	3.00356356483542	1.73125478062734	1.73125478062734	0.983922128055482	0.983922128055482	1.2966	51.1139	0.222222222222222	-1.91	10.1727129859388	3.86571429402937	2.06566104347262	81.1005609554337	0	0	0
mobley_7417968	CCOCCOC(=O)C	2-ethoxyethyl acetate	-5.31	0.1	-5.75	0.03	0.436	-4.854	0.201	0.35	-5.101	0.273	0.356	-5.185	0.268	0.387	-6.121	0.201	CCOCCOC(C)=O	132.159	0.586	120.063	54	0	0.302207300845358	-0.463422548278865	0.463422548278865	0.302207300845358	5.84606521495123	5.84606521495123	2.98138047543485	2.98138047543485	1.53696676138521	1.53696676138521	0.737120250874922	0.737120250874922	0.388658538345585	0.388658538345585	0.586	33.126	0.833333333333333	-0.57	8.43	5.56458950201884	7.43	54.9525741588701	0	0	0
mobley_7455579	CC(C)COC=O	isobutyl formate	-2.22	0.6	-3.46	0.03	0.549	-2.844	0.163	0.44	-2.745	0.242	0.485	-0.967	0.272	0.57	-3.433	0.196	CC(C)COC=O	102.133	0.8154	92.053	42	0	0.292585345694166	-0.467627732179698	0.467627732179698	0.292585345694166	4.67830390049353	4.67830390049353	2.32302848422896	2.32302848422896	1.82340522831562	1.82340522831562	0.497599759942248	0.497599759942248	0.231733799795795	0.231733799795795	0.8154	26.854	0.8	-0.53	6.47	3.65281535648994	5.47	43.4740868149666	0	0	0
mobley_7463408	CCC(=O)Nc1ccc(c(c1)Cl)Cl	N-(3,4-dichlorophenyl)propanimidic acid	-7.78	1.93	-9.41	0.04	0.434	-8.975	0.209	0.355	-7.443	0.394	0.346	-10.42	0.307	0.415	-9.276	0.214	CCC(=O)Nc1ccc(Cl)c(Cl)c1	218.083	3.3419	209.011	70	0	0.223591002803952	-0.326051947145399	0.326051947145399	0.223591002803952	7.10333482523774	8.61519271727465	3.88078266173357	4.63671160775202	2.53061768903092	3.34501794251213	1.52447227490291	2.26350155364093	0.823261260453911	1.12135244207652	3.3419	55.3827	0.222222222222222	-0.73	10.351499592502	4.49044826678262	2.90139120095125	86.8441462001019	0	0	0
mobley_7463799	c1ccc(cc1)CCCO	3-phenylpropan-1-ol	-6.92	0.6	-5.77	0.04	0.551	-5.693	0.18	0.372	-6.05	0.253	0.371	-5.42	0.29	0.454	-5.493	0.2	OCCCc1ccccc1	136.194	1.6115	124.098	54	0	0.043369666751927	-0.39636445315138	0.39636445315138	0.043369666751927	5.95528528500773	5.95528528500773	3.58046475913307	3.58046475913307	2.31275874799674	2.31275874799674	1.46639037497736	1.46639037497736	0.927858324578498	0.927858324578498	1.6115	41.8488	0.333333333333333	-0.82	7.28893246187364	4.06917751591201	2.1939048454146	61.3204632148828	0	0	0
mobley_7497999	CC(=O)c1ccccc1	1-phenylethanone	-4.58	0.6	-5.08	0.03	0.5	-5.227	0.189	0.481	-4.523	0.264	0.337	-8.309	0.23	0.411	-5.158	0.192	CC(=O)c1ccccc1	120.151	1.8892	112.087	46	0	0.159298496574294	-0.294512207156891	0.294512207156891	0.159298496574294	5.29499963641199	5.29499963641199	2.86480774775489	2.86480774775489	1.92221162163234	1.92221162163234	1.18031533314121	1.18031533314121	0.672860900963318	0.672860900963318	1.8892	36.4465	0.125	-1.11	6.01674271229404	2.44375255208711	1.38925247971829	54.3228094483339	0	0	0
mobley_7532833	CC#N	acetonitrile	-3.88	0.6	-2.79	0.02	0.617	-2.298	0.114	0.593	-1.818	0.145	0.594	-1.815	0.151	0.713	-2.39	0.105	CC#N	41.053	0.52988	38.029	16	0	0.058714823771249	-0.198658425926523	0.198658425926523	0.058714823771249	1.94721359549996	1.94721359549996	0.723606797749979	0.723606797749979	0.223606797749979	0.223606797749979	0	0	0	0	0.52988	11.287	0.5	-0.51	2.49	1.49	1.49	19.4967728236949	0	0	0
mobley_7542832	CCCOCCC	1-propoxypropane	-1.16	0.6	0	0.03	0.475	-0.134	0.173	0.43	0.24	0.292	0.322	4.03	0.369	0.518	0.11	0.181	CCCOCCC	102.177	1.823	88.065	44	0	0.046290069989293	-0.381474011998272	0.381474011998272	0.046290069989293	5.23667541521005	5.23667541521005	2.99156383156272	2.99156383156272	1.61237243569579	1.61237243569579	0.696923425058676	0.696923425058676	0.390737207210779	0.390737207210779	1.823	31.401	1	-0.04	6.96	5.96	5.96	45.6775068293195	0	0	0
mobley_755351	COc1cccc(c1)N	3-methoxyaniline	-7.29	0.6	-7.2	0.03	0.523	-6.297	0.17	0.381	-5.641	0.297	0.366	-7.401	0.314	0.45	-6.839	0.188	COc1cccc(N)c1	123.155	1.2774	114.083	48	0	0.120411932846934	-0.49668807798677	0.49668807798677	0.120411932846934	5.29499963641199	5.29499963641199	2.72241477533653	2.72241477533653	1.77661406265473	1.77661406265473	1.09379443156306	1.09379443156306	0.641521317481764	0.641521317481764	1.2774	37.4064	0.142857142857143	-1.18	5.94787723785166	2.39556174065978	1.35339301150399	54.2497811604132	0	0	0
mobley_7573149	CCCOC(=O)C	propyl acetate	-2.79	0.6	-3.49	0.03	0.41	-3.027	0.178	0.361	-3.066	0.214	0.411	-2.873	0.223	0.555	-3.533	0.19	CCCOC(C)=O	102.133	0.9595	92.053	42	0	0.302122697362845	-0.46588873984265	0.46588873984265	0.302122697362845	4.73071014330082	4.73071014330082	2.40403020624522	2.40403020624522	1.34004333632653	1.34004333632653	0.509449350244183	0.509449350244183	0.245790811898598	0.245790811898598	0.9595	26.924	0.8	-0.53	6.47	3.65281535648994	5.47	43.4740868149666	0	0	0
mobley_7578802	C(Br)(Br)Br	bromoform	-2.13	0.6	-0.53	0.02	0.66	0.24	0.142	0.621	0.22	0.21	0.617	-0.127	0.253	0.685	0.12	0.147	BrC(Br)Br	252.731	2.4547	251.723	26	0	0.124221039142942	-0.063716905126313	0.124221039142942	0.063716905126313	1.71124368821731	6.46923330556142	0.654653670707977	3.40168025708305	0.247435829652697	6.68076740062281	0	0	0	0	2.4547	30.569	1	1.44	5.44	2.66522522522522	9.87672839506172	50.3418938447536	0	0	0
mobley_7599023	c1ccc(cc1)Br	bromobenzene	-1.46	0.6	-0.95	0.03	0.563	-0.685	0.178	0.47	-0.065	0.222	0.495	-1.206	0.201	0.602	-0.704	0.164	Brc1ccccc1	157.01	2.4491	151.97	36	0	0.017475282511437	-0.062189990565027	0.062189990565027	0.017475282511437	3.76471581895736	5.35071235807206	2.09966583902757	2.89266410858493	1.29556815942562	2.21124368821731	0.733110559351715	1.26177607238995	0.414667104433067	0.719892280696964	2.4491	34.142	0	-0.3	4.84925373134328	2.12368021588801	1.31612413560466	51.2989507251383	0	0	0
mobley_7608435	CCCCCCCC(=O)OC	methyl octanoate	-2.04	0.6	-3.04	0.04	0.32	-2.073	0.241	0.278	-2.109	0.349	0.323	-3.192	0.302	0.398	-2.315	0.208	CCCCCCCC(=O)OC	158.241	2.5199	140.097	66	0	0.305001838856343	-0.468995427820591	0.468995427820591	0.305001838856343	7.55913726804701	7.55913726804701	4.37715675270755	4.37715675270755	2.74034617553317	2.74034617553317	1.71212513175258	1.71212513175258	0.974953030506646	0.974953030506646	2.5199	45.392	0.888888888888889	-0.53	10.47	7.57559662090813	7.3658752956821	68.9338552725531	0	0	0
mobley_7608462	c1ccc(cc1)Cl	chlorobenzene	-1.12	0.6	-0.47	0.02	0.585	-0.122	0.136	0.571	0.52	0.24	0.471	0.64	0.239	0.663	0.49	0.145	Clc1ccccc1	112.559	2.34	107.519	36	0	0.040548440894199	-0.084344476524902	0.084344476524902	0.040548440894199	3.76471581895736	4.52064476497581	2.09966583902757	2.4776303120368	1.29556815942562	1.7320039398976	0.733110559351715	0.9850868746912	0.414667104433067	0.560145697923729	2.34	31.452	0	-0.49	4.66360983102919	1.98712326751194	1.20361047232186	47.7346693463786	0	0	0
mobley_7610437	CC[C@H](C(C)C)O	2-methylpentan-3-ol	-3.88	0.6	-2.42	0.03	0.473	-2.224	0.187	0.43	-2.052	0.273	0.466	-5.516	0.296	0.506	-2.234	0.205	CC[C@@H](O)C(C)C	102.177	1.4133	88.065	44	0	0.05600541487539	-0.392874853983553	0.392874853983553	0.05600541487539	5.30902091506576	5.30902091506576	2.86158783311016	2.86158783311016	2.21961287105071	2.21961287105071	1.18782336402158	1.18782336402158	0.471404520791032	0.471404520791032	1.4133	31.1358	1	-0.04	6.96	3.02685163165544	2.63114093959732	45.3581953520086	0	0	0
mobley_766666	C(=C(Cl)Cl)Cl	1,1,2-trichloroethylene	-0.44	0.6	0.82	0.02	0.65	1.31	0.143	0.556	1.58	0.208	0.606	-1.189	0.145	0.639	1.28	0.142	ClC=C(Cl)Cl	131.389	2.5017	130.381	30	0	0.117603186740395	-0.090359084489697	0.117603186740395	0.090359084489697	2.21124368821731	4.47903052627267	0.884857497840033	2.07722222433047	0.39875540678256	1.62483764891911	0.082478609884232	0.74230748895809	0	0	2.5017	25.642	0	0.61	5.61	2.82691973969631	4.61	45.3243887906869	0	0	0
mobley_7676709	CC1=CC(=O)[C@@H](CC1)C(C)C	6-isopropyl-3-methyl-1-cyclohex-2-enone	-4.51	0.1	-3.83	0.03	0.367	-3.78	0.226	0.389	-4.114	0.295	0.447	0.05	0.283	0.454	-3.513	0.208	CC1=CC(=O)[C@H](C(C)C)CC1	152.237	2.5678	136.109	62	0	0.15846867235151	-0.294538906425152	0.294538906425152	0.15846867235151	7.55451266040584	7.55451266040584	4.31998510178609	4.31998510178609	3.78224430752483	3.78224430752483	2.40852665116884	2.40852665116884	1.60935610397396	1.60935610397396	2.5678	46.326	0.7	-0.59	8.50606147934678	3.20518907228142	1.91870795998783	68.4898179717293	1	0	1
mobley_7688753	c1cc(cc(c1)O)C=O	3-hydroxybenzaldehyde	-9.52	1.9	-9.37	0.03	0.382	-8.636	0.176	0.458	-7.607	0.303	0.35	-6.503	0.236	0.507	-8.815	0.208	O=Cc1cccc(O)c1	122.123	1.2047	116.075	46	0	0.1496851930745	-0.507942238806633	0.507942238806633	0.1496851930745	4.74221323191195	4.74221323191195	2.56935139778623	2.56935139778623	1.7128376769722	1.7128376769722	1.00629330949943	1.00629330949943	0.598102427308105	0.598102427308105	1.2047	33.4943	0	-1.31	5.82003901170351	2.30676363555036	1.28770503193581	52.7521010861334	0	0	0
mobley_7690440	CSSC	methyldisulfanylmethane	-1.83	0.6	-0.09	0.02	0.684	-0.688	0.136	0.474	0.51	0.223	0.527	1.08	0.166	0.52	0.47	0.135	CSSC	94.204	1.6274	88.156	26	0	-0.007925326249272	-0.097881833888087	0.097881833888087	0.007925326249272	2.81649658092773	4.44948974278318	0.983163247594393	3.94948974278318	0.333333333333333	3	0.166666666666667	1.5	0	0	1.6274	27.03	1	0.7	4.7	3.7	2.7	34.7503752793063	0	0	0
mobley_7708038	CCCBr	1-bromopropane	-0.56	0.6	0.58	0.02	0.637	0.81	0.131	0.584	1.75	0.221	0.518	-0.617	0.189	0.6	1.09	0.146	CCCBr	122.993	1.7913	115.937	26	0	0.002862797239059	-0.092818649610785	0.092818649610785	0.002862797239059	2.79217803538232	4.37817457449703	1.47436802309897	2.59583693084537	0.688982236504613	1.48198050606197	0.188982236504614	0.981980506061965	0	0	1.7913	24.085	1	0.48	4.48	3.48	2.48	35.3366828622641	0	0	0
mobley_7732703	C(F)(F)(F)Br	bromo-trifluoro-methane	1.79	0.6	1.56	0.02	0.721	1.05	0.114	0.665	1.48	0.181	0.597	0.07	0.143	0.544	1.64	0.139	FC(F)(F)Br	148.909	1.9011	148.909	32	0	0.44787588006021	-0.160047788821703	0.44787588006021	0.160047788821703	2.01185789203691	3.59785443115161	0.755928946018454	1.54892721557581	0.428571428571429	1.32774694772285	0	0	0	0	1.9011	14.982	1	0.27	5.27	1.16141732103203	301.822812071331	35.1034048422496	0	0	0
mobley_7735340	c1cnc[nH]1	imidazole	-9.63	0.6	-7.97	0.02	0.508	-7.816	0.136	0.5	-7.8	0.184	0.534	-8.015	0.171	0.643	-7.926	0.116	c1c[nH]cn1	68.079	0.4097	64.047	26	0	0.091909604260661	-0.351176785645854	0.351176785645854	0.091909604260661	2.67926440306884	2.67926440306884	1.42708138201728	1.42708138201728	0.760575175206886	0.760575175206886	0.405898139197304	0.405898139197304	0.215165741455968	0.215165741455968	0.4097	18.5877	0	-0.79	2.4475296912114	0.884556112863277	0.265162180308168	29.8602115214578	0	0	0
mobley_7754849	CCOP(=S)(OCC)SCSP(=S)(OCC)OCC	ethion	-6.1	1.37	-10.64	0.05	0.389	-10.38	0.407	0.299	-6.074	0.428	0.284	-7.317	0.336	0.337	-10.23	0.306	CCOP(=S)(OCC)SCSP(=S)(OCC)OCC	384.487	5.0053	362.311	116	0	0.24764248701829	-0.321948946130476	0.321948946130476	0.24764248701829	11.6959474206436	16.7507881263543	6.02107141899551	14.478739390777	2.94157552881841	15.9270431573656	1.57049033288378	13.5658484471228	1.00873200069679	13.7110996370004	5.0053	95.1230000000001	1	1.84	20.84	11.4130122056524	9.45684670609322	134.442873848169	0	0	0
mobley_7758918	CCC(=O)O	propionic acid	-6.46	0.6	-9.09	0.03	0.535	-8.054	0.15	0.384	-7.829	0.243	0.428	-4.602	0.228	0.566	-9.307	0.15	CCC(=O)O	74.079	0.481	68.031	30	0	0.302558437492056	-0.481237917019339	0.481237917019339	0.302558437492056	3.06256866715037	3.06256866715037	1.48839111476173	1.48839111476173	0.747291933816627	0.747291933816627	0.302451450305825	0.302451450305825	0	0	0.481	17.9268	0.666666666666667	-0.53	4.47	1.75818443804035	3.47	30.4248911088625	0	0	0
mobley_7768165	C(CBr)Cl	1-bromo-2-chloro-ethane	-1.95	0.6	-0.8	0.02	0.62	-0.226	0.139	0.427	-0.103	0.18	0.487	-1.641	0.231	0.691	-0.418	0.134	ClCCBr	143.411	1.6201	139.379	26	0	0.032014214251992	-0.125810327166127	0.125810327166127	0.032014214251992	2.17014250839155	4.51206799352471	1.03452248382485	2.6905138753961	0.377964473009227	1.54892721557581	0.071428571428571	1.11346123343714	0	0	1.6201	24.514	1	0.77	4.77	3.77	2.77	39.2750069747492	0	0	0
mobley_7769613	CC(C)(C)Br	2-bromo-2-methyl-propane	0.84	0.6	0.44	0.02	0.564	0.84	0.15	0.592	1.72	0.21	0.396	1.08	0.239	0.648	1.23	0.141	CC(C)(C)Br	137.02	2.1798	127.948	32	0	0.017310058281612	-0.086239785005846	0.086239785005846	0.017310058281612	3.87796447300923	5.46396101212393	1.68898223650461	2.48198050606197	2.06694670951384	4.4459415181859	0	0	0	0	2.1798	28.68	1	0.48	5.48	1.29207133058985	119.591111111111	41.7016249766607	0	0	0
mobley_7774695	CNc1ccccc1	N-methylaniline	-4.69	0.6	-5.72	0.03	0.433	-5.393	0.161	0.433	-5.427	0.247	0.367	-7.145	0.205	0.463	-4.767	0.174	CNc1ccccc1	107.156	1.7283	98.084	42	0	0.033704291458528	-0.388122069353871	0.388122069353871	0.033704291458528	4.88675134594813	4.88675134594813	2.66068360252296	2.66068360252296	1.61602540378444	1.61602540378444	1.06246420294345	1.06246420294345	0.604819519219341	0.604819519219341	1.7283	35.9887	0.142857142857143	-0.98	5.16245014245014	2.35860485942252	0.997109257083298	49.3462074175016	0	0	0
mobley_778352	CC=C(C)C	2-methylbut-2-ene	1.31	0.6	2.27	0.02	0.679	2.13	0.136	0.499	3.08	0.225	0.397	4.59	0.261	0.616	2.66	0.147	CC=C(C)C	70.135	1.9725	60.055	30	0	-0.04422297039281	-0.089013172751176	0.089013172751176	0.04422297039281	4.07735026918963	4.07735026918963	1.86602540378444	1.86602540378444	1.36602540378444	1.36602540378444	0.577350269189626	0.577350269189626	0	0	1.9725	25.105	0.6	-0.26	4.74	2.00737967914439	3.74	33.5094164532317	0	0	0
mobley_7794077	c1c(c(=O)[nH]c(=O)[nH]1)C(F)(F)F	5-trifluoromethyluracil	-15.46	0.16	-17.35	0.03	0.483	-17.64	0.215	0.433	-17.07	0.256	0.285	-15.77	0.295	0.407	-17.85	0.198	O=c1[nH]cc(C(F)(F)F)c(=O)[nH]1	180.085	0.082	177.061	66	0	0.422620158404821	-0.313497641591667	0.422620158404821	0.313497641591667	5.52774026914503	5.52774026914503	2.80254526916733	2.80254526916733	1.98335762869612	1.98335762869612	1.12468825242068	1.12468825242068	0.620360089449817	0.620360089449817	0.082	32.6854	0.2	-1.53	8.56551098376313	2.50454939506578	1.54859839207551	63.0552916046528	0	0	0
mobley_7814642	c1cc(c(cc1Cl)Cl)Cl	1,2,4-trichlorobenzene	-1.12	0.6	-0.12	0.03	0.467	0.3	0.177	0.438	0.88	0.246	0.47	0.9	0.424	0.521	0.15	0.195	Clc1ccc(Cl)c(Cl)c1	181.449	3.6468	178.425	48	0	0.060661304859365	-0.084287094457731	0.084287094457731	0.060661304859365	4.36594422659656	6.63373106465192	2.30498058122643	3.43887400025411	1.55843071886882	2.80926675282201	0.881647495466995	1.85577387699275	0.470499849997205	0.996542330223151	3.6468	41.472	0	0.09	7.20001100110011	2.78220028173042	1.75107123452201	68.341201800142	0	0	0
mobley_7829570	CCCC[N@](CC)c1c(cc(cc1[N+](=O)[O-])C(F)(F)F)[N+](=O)[O-]	N-butyl-N-ethyl-2,6-dinitro-4-(trifluoromethyl)aniline	-3.51	1.93	-2.3	0.05	0.339	-0.552	0.309	0.318	1.27	0.324	0.331	-1.1	0.341	0.386	-1.781	0.276	CCCCN(CC)c1c([N+](=O)[O-])cc(C(F)(F)F)cc1[N+](=O)[O-]	335.282	4.1482	319.154	128	0	0.41641444365575	-0.360621263562468	0.41641444365575	0.360621263562468	12.5916550305085	12.5916550305085	6.91943347889002	6.91943347889002	4.80830571303786	4.80830571303786	3.26993419130831	3.26993419130831	2.14719935490249	2.14719935490249	4.1482	77.5478	0.538461538461538	-2.39	18.6585201358564	7.24842551982071	4.2992196963179	129.548389244255	0	0	0
mobley_7859387	CCCCCCC=O	heptanal	-2.67	0.6	-2.7	0.03	0.552	-2.094	0.203	0.34	-1.938	0.262	0.36	-1.78	0.295	0.543	-2.321	0.194	CCCCCCC=O	114.188	2.1557	100.076	48	0	0.119490198664927	-0.303402908149468	0.303402908149468	0.119490198664927	5.52113246558623	5.52113246558623	3.35105733204593	3.35105733204593	2.0160019730413	2.0160019730413	1.17552866602296	1.17552866602296	0.654447595927377	0.654447595927377	2.1557	34.823	0.857142857142857	-0.33	7.67	6.67	5.67	51.090425814253	0	0	0
mobley_7860938	CCCCNCCCC	N-butylbutan-1-amine	-3.24	0.6	-2.08	0.03	0.345	-1.945	0.204	0.411	-2.861	0.298	0.417	-7.598	0.422	0.447	-1.565	0.242	CCCCNCCCC	129.247	2.1762	110.095	56	0	-0.004902053327344	-0.31673294942041	0.31673294942041	0.004902053327344	6.74264068711929	6.74264068711929	4.12132034355964	4.12132034355964	2.45710678118655	2.45710678118655	1.41421356237309	1.41421356237309	0.728553390593274	0.728553390593274	2.1762	42.6857	1	-0.04	8.96	7.96	7.96	58.8437080122139	0	0	0
mobley_7869158	CC[C@H](C)O[N+](=O)[O-]	[(2S)-butan-2-yl] nitrate	-1.82	0.1	-1.86	0.03	0.61	-0.411	0.181	0.477	0.21	0.241	0.413	-3.641	0.246	0.398	-1.272	0.208	CC[C@H](C)O[N+](=O)[O-]	119.12	0.9932	110.048	48	0	0.294262864329702	-0.310907317514801	0.310907317514801	0.294262864329702	4.95641551726772	4.95641551726772	2.47613015874072	2.47613015874072	1.54788156107883	1.54788156107883	0.840926108301856	0.840926108301856	0.221459957777398	0.221459957777398	0.9932	27.8324	1	-0.8	7.2	3.23395061728395	3.39230769230769	47.554636822504	0	0	0
mobley_7893124	CC(C)(C)c1ccccc1	tert-butylbenzene	-0.44	0.6	-0.8	0.03	0.503	-1.122	0.201	0.475	0.18	0.263	0.361	-1.021	0.313	0.462	-0.116	0.186	CC(C)(C)c1ccccc1	134.222	2.9841	120.11	54	0	-0.013185421336817	-0.062248045058849	0.062248045058849	0.013185421336817	6.88675134594813	6.88675134594813	3.66068360252296	3.66068360252296	3.61602540378444	3.61602540378444	1.63981447213308	1.63981447213308	0.938152852552674	0.938152852552674	2.9841	45.142	0.4	-0.78	7.32845986984816	2.45179018632659	1.59828806580595	62.8911715770834	0	0	0
mobley_7912193	CCCCOC(=O)c1ccc(cc1)O	butyl paraben	-8.72	0.27	-8.77	0.04	0.379	-8.935	0.242	0.302	-6.346	0.376	0.292	-5.222	0.323	0.356	-9.477	0.237	CCCCOC(=O)c1ccc(O)cc1	194.23	2.3491	180.118	76	0	0.337621843813561	-0.507966178785433	0.507966178785433	0.337621843813561	8.19443159674583	8.19443159674583	4.69900420904112	4.69900420904112	3.03634660602985	3.03634660602985	1.83405435094281	1.83405435094281	0.99005028416636	0.99005028416636	2.3491	53.2973	0.363636363636364	-1.51	10.570064051241	5.26948496312205	3.08836266807366	83.3254147732267	0	0	0
mobley_7913234	CCCCOC[C@H](C)O	1-butoxy-2-propanol	-5.73	0.15	-3.89	0.04	0.38	-3.202	0.216	0.408	-2.87	0.283	0.331	-5.525	0.303	0.393	-3.35	0.215	CCCCOC[C@H](C)O	132.203	1.1839	116.075	56	0	0.074512712528002	-0.391019023532092	0.391019023532092	0.074512712528002	6.26123927989964	6.26123927989964	3.52825449977682	3.52825449977682	2.27748971376988	2.27748971376988	1.0012819213025	1.0012819213025	0.500288731113936	0.500288731113936	1.1839	37.4078	1	-0.08	8.92	6.04626262626263	7.92	56.8366826959121	0	0	0
mobley_7943327	CCC(=O)OCC	ethyl propanoate	-2.68	0.6	-3.22	0.03	0.451	-3.081	0.191	0.512	-2.906	0.24	0.415	-2.794	0.254	0.509	-3.442	0.166	CCOC(=O)CC	102.133	0.9595	92.053	42	0	0.304986319783951	-0.465976730697997	0.465976730697997	0.304986319783951	4.73071014330082	4.73071014330082	2.46469037802504	2.46469037802504	1.15857456041364	1.15857456041364	0.594000339607064	0.594000339607064	0.26304971033081	0.26304971033081	0.9595	26.924	0.8	-0.53	6.47	3.65281535648994	3.2963341491124	43.4740868149666	0	0	0
mobley_7977115	CCC[C@H](CC)O	hexan-3-ol	-4.06	0.6	-2.58	0.03	0.499	-2.439	0.167	0.413	-1.818	0.252	0.392	-6.428	0.278	0.491	-1.906	0.183	CCC[C@@H](O)CC	102.177	1.5574	88.065	44	0	0.053711905178557	-0.393142395582694	0.393142395582694	0.053711905178557	5.14588420824923	5.14588420824923	2.98890903304798	2.98890903304798	1.8507469313236	1.8507469313236	1.09314804513019	1.09314804513019	0.537347735337444	0.537347735337444	1.5574	31.2058	1	-0.04	6.96	4.12778523489933	3.79903485952133	45.3581953520086	0	0	0
mobley_7983227	CC[C@@H](C)CO	2-methylbutan-1-ol	-4.42	0.6	-3	0.03	0.538	-2.838	0.154	0.452	-2.372	0.233	0.505	-5.338	0.228	0.511	-2.938	0.185	CC[C@@H](C)CO	88.15	1.0248	76.054	38	0	0.04560232938955	-0.396099194994739	0.396099194994739	0.04560232938955	4.43877742706268	4.43877742706268	2.41718139732074	2.41718139732074	1.69599419182146	1.69599419182146	1.00859705576731	1.00859705576731	0.129099444873581	0.129099444873581	1.0248	26.5408	1	-0.04	5.96	3.16161290322581	2.21252525252525	38.993253237612	0	0	0
mobley_7988076	c1cc(ccc1C=O)O	4-hydroxybenzaldehyde	-8.83	0.6	-10.05	0.03	0.488	-9.246	0.176	0.407	-8.801	0.266	0.449	-8.215	0.296	0.42	-10.29	0.189	O=Cc1ccc(O)cc1	122.123	1.2047	116.075	46	0	0.149552579428721	-0.507966219277298	0.507966219277298	0.149552579428721	4.74221323191195	4.74221323191195	2.56935139778623	2.56935139778623	1.70938335327825	1.70938335327825	1.02917089784423	1.02917089784423	0.552889265087756	0.552889265087756	1.2047	33.4943	0	-1.31	5.82003901170351	2.30676363555036	1.28770503193581	52.7521010861334	0	0	0
mobley_8006582	C1CCCC1	cyclopentane	1.2	0.6	1.65	0.02	0.635	1.89	0.152	0.517	1.95	0.234	0.639	0.15	0.191	0.629	2.44	0.154	C1CCCC1	70.135	1.9505	60.055	30	0	-0.053305972789116	-0.053305972789116	0.053305972789116	0.053305972789116	3.53553390593274	3.53553390593274	2.5	2.5	1.76776695296637	1.76776695296637	1.25	1.25	0.883883476483184	0.883883476483184	1.9505	23.085	1	0	3.2	1.44	0.64	33.1931883318868	1	0	1
mobley_8011706	CN(C)C=O	N,N-dimethylformamide	-7.81	0.6	-6.93	0.02	0.589	-6.965	0.146	0.448	-7.284	0.226	0.393	-5.243	0.249	0.518	-6.945	0.15	CN(C)C=O	73.095	-0.2956	66.039	30	0	0.208684718079684	-0.351386795010822	0.351386795010822	0.208684718079684	3.43281215515345	3.43281215515345	1.38832834114259	1.38832834114259	1.06902063033323	1.06902063033323	0.210818510677892	0.210818510677892	0	0	-0.2956	19.751	0.666666666666667	-0.53	4.47	1.75818443804035	3.47	31.3904910268699	0	0	0
mobley_8048190	CC(=O)N	acetamide	-9.71	0.6	-8.82	0.02	0.593	-8.858	0.142	0.404	-8.789	0.208	0.52	-8.616	0.183	0.515	-8.937	0.134	CC(N)=O	59.068	-0.5084	54.028	24	0	0.213790179592175	-0.369920587912653	0.369920587912653	0.213790179592175	2.48559855965349	2.48559855965349	0.992799279826744	0.992799279826744	0.610650410024502	0.610650410024502	0	0	0	0	-0.5084	14.8684	0.5	-0.53	3.47	0.874858299595141	1.15600925596297	24.6056059392826	0	0	0
mobley_8052240	c1ccc2c(c1)C(=O)c3cccc(c3C2=O)N	1-amino-9,10-anthracenedione	-9.44	0.74	-12.21	0.04	0.425	-10.51	0.261	0.385	-10.41	0.338	0.254	-11.44	0.311	0.386	-11.68	0.265	Nc1cccc2c1C(=O)c1ccccc1C2=O	223.231	2.0442	214.159	82	0	0.19608902053879	-0.398109245769079	0.398109245769079	0.19608902053879	8.93529873444473	8.93529873444473	5.26829063010459	5.26829063010459	3.97363243136607	3.97363243136607	2.98469149907475	2.98469149907475	2.17167377719234	2.17167377719234	2.0442	64.1614	0	-2.42	9.78110703523218	3.28442970924436	1.22346751352646	97.8754852979252	1	0	1
mobley_8057732	c1cc(cc(c1)Cl)O	3-chlorophenol	-6.62	0.6	-5.02	0.03	0.512	-4.437	0.157	0.395	-4.033	0.277	0.369	-4.786	0.228	0.513	-4.635	0.164	Oc1cccc(Cl)c1	128.558	2.0456	123.518	42	0	0.116561888304953	-0.507911388997931	0.507911388997931	0.116561888304953	4.13457914526769	4.89050809128614	2.23395623930051	2.61192071230974	1.4798711036771	1.91630688414909	0.80820071920707	1.04329782199481	0.476126338370991	0.66065471759862	2.0456	33.1168	0	-0.69	5.44679890560876	2.05266954789152	1.13801948864797	52.5289030985747	0	0	0
mobley_8117218	C1[C@@H]2[C@H]3[C@@H]([C@H]1[C@H]4[C@@H]2O4)[C@@]5(C(=C([C@]3(C5(Cl)Cl)Cl)Cl)Cl)Cl	endrin	-4.82	0.1	-5.18	0.04	0.461	-4.459	0.266	0.321	-2.802	0.446	0.38	-2.332	0.386	0.381	-4.233	0.26	ClC1=C(Cl)[C@]2(Cl)[C@H]3[C@H]4C[C@H]([C@@H]5O[C@H]45)[C@H]3[C@@]1(Cl)C2(Cl)Cl	380.913	4.4814	372.849	104	0	0.166359047693807	-0.368961262472872	0.368961262472872	0.166359047693807	9.34724352484353	13.8828172009543	6.24914478993606	8.51693162799143	6.30618247434515	9.58183366430106	5.92329358323656	10.2157933036512	5.29820921383547	8.43442226552978	4.4814	77.575	0.833333333333333	1.44	12.9321582230842	3.20141111634596	0.985958267877877	139.967998077159	4	1	5
mobley_8118832	C=CCO	prop-2-en-1-ol	-5.03	0.6	-3.29	0.02	0.474	-2.87	0.141	0.433	-3.065	0.219	0.469	-3.249	0.222	0.616	-3.346	0.131	C=CCO	58.08	0.1647	52.032	24	0	0.060931221181301	-0.392317808628588	0.392317808628588	0.060931221181301	2.43877742706268	2.43877742706268	1.13272434694456	1.13272434694456	0.471249320429868	0.471249320429868	0.129099444873581	0.129099444873581	0	0	0.1647	17.2828	0.333333333333333	-0.3	3.7	2.7	1.7	25.5737659766345	0	0	0
mobley_8124669	CCc1cccc(c1N(COC)C(=O)CCl)CC	alachlor	-8.21	0.29	-6.85	0.05	0.311	-7.943	0.287	0.309	-7.548	0.358	0.312	-6.39	0.382	0.356	-7.981	0.316	CCc1cccc(CC)c1N(COC)C(=O)CCl	269.772	2.9871	249.612	100	0	0.243316122176123	-0.363889798069382	0.363889798069382	0.243316122176123	11.202152581752	11.9580815277704	6.15064084372904	6.68516332755389	4.00514872619147	4.2724099681039	2.90843397225628	3.13706577830771	2.02429194062204	2.16856879656161	2.9871	75.28	0.5	-1.06	14.9990318772137	7.39122231926137	3.2387136597845	113.689107261306	0	0	0
mobley_8127829	CCc1ccccc1	ethylbenzene	-0.79	0.6	-0.61	0.03	0.473	-1.06	0.161	0.534	-0.653	0.244	0.504	0.55	0.226	0.581	-0.108	0.167	CCc1ccccc1	106.168	2.249	96.088	42	0	-0.030744082825102	-0.062248741655062	0.062248741655062	0.030744082825102	5.09385812713468	5.09385812713468	2.97134377430278	2.97134377430278	1.83915195024676	1.83915195024676	1.25107295254135	1.25107295254135	0.713712831571207	0.713712831571207	2.249	35.82	0.25	-0.78	5.35850415512465	2.50834780755501	1.09353720338225	50.1612873482902	0	0	0
mobley_819018	CC(=CCC/C(=C/CO)/C)C	(2E)-3,7-dimethylocta-2,6-dien-1-ol	-4.45	0.24	-2.52	0.04	0.424	-2.074	0.228	0.247	-1.148	0.272	0.272	1.51	0.371	0.433	-2.326	0.214	CC(C)=CCC/C(C)=C/CO	154.253	2.6714	136.109	64	0	0.061443510547741	-0.392297369917216	0.392297369917216	0.061443510547741	7.72323447743885	7.72323447743885	4.06362800672746	4.06362800672746	3.05320055050338	3.05320055050338	1.53100979780295	1.53100979780295	0.846413706844539	0.846413706844539	2.6714	49.5078	0.6	-0.56	10.44	6.16958412237049	7.33555490667326	69.4387577452265	0	0	0
mobley_8191186	C(C(F)(F)F)Cl	2-chloro-1,1,1-trifluoro-ethane	0.06	0.6	0.23	0.02	0.598	0.05	0.131	0.539	0.58	0.214	0.521	0.49	0.2	0.625	1.08	0.135	FC(F)(F)CCl	118.485	1.7875	116.469	38	0	0.401723942631073	-0.169733492110233	0.401723942631073	0.169733492110233	2.71896467322346	3.47489361924191	1.18776134201954	1.72228382584439	0.748808198110563	1.01606944002299	0.151522881682832	0.454568645048495	0	0	1.7875	16.775	1	0.08	6.08	1.68700948003447	4.08	37.9040655778865	0	0	0
mobley_8207196	CCNc1nc(nc(n1)Cl)NCC	simazine	-10.22	0.1	-10.91	0.04	0.417	-10.48	0.263	0.322	-11.24	0.439	0.306	-9.523	0.292	0.372	-11.08	0.249	CCNc1nc(Cl)nc(NCC)n1	201.661	1.3886	189.565	72	0	0.228447014871881	-0.354318264211911	0.354318264211911	0.228447014871881	7.6338188218822	8.38974776790065	4.15194336656413	4.52990783957336	2.31231481485045	2.65037651674186	1.27790337983294	1.44693423077865	0.824428698106347	0.984537018181044	1.3886	53.1644	0.571428571428571	-1.1	9.98403361344538	4.81198594657898	3.022964882182	81.9531061140207	0	0	0
mobley_820789	CCCC(=O)O	butyric acid	-6.35	0.6	-9.43	0.03	0.432	-7.993	0.177	0.423	-8.05	0.226	0.458	-6.285	0.245	0.509	-8.943	0.17	CCCC(=O)O	88.106	0.8711	80.042	36	0	0.302828936579499	-0.481230516409432	0.481230516409432	0.302828936579499	3.76967544833692	3.76967544833692	1.98839111476173	1.98839111476173	1.14373854322335	1.14373854322335	0.463865471490955	0.463865471490955	0.213865471490955	0.213865471490955	0.8711	22.5438	0.75	-0.53	5.47	2.69371364653244	3.47	36.7898332232591	0	0	0
mobley_8208692	c1c(c(c(c(c1Cl)Cl)Cl)Cl)c2c(cc(c(c2Cl)Cl)Cl)Cl	1,2,3,4-tetrachloro-5-(2,3,4,6-tetrachlorophenyl)benzene	-4.61	0.25	-0.04	0.05	0.462	1.1	0.274	0.355	2.25	0.373	0.393	4.73	0.278	0.494	1.53	0.286	Clc1cc(-c2c(Cl)cc(Cl)c(Cl)c2Cl)c(Cl)c(Cl)c1Cl	429.772	8.5808	427.756	106	0	0.079958029879131	-0.083549268787514	0.083549268787514	0.079958029879131	9.17841632245307	15.2258478906007	4.91655843041616	7.94027421448998	3.69107434371582	6.80249708898378	2.48611593634985	5.79772557290924	1.56789258614633	3.58043323012418	8.5808	91.958	0	0.76	17.1191992863322	6.47984805318138	2.95351105808279	154.914627140614	0	0	0
mobley_8221999	CCCC#N	butanenitrile	-3.64	0.6	-2.29	0.02	0.568	-1.705	0.141	0.535	-1.526	0.189	0.522	-1.108	0.182	0.568	-2.019	0.153	CCCC#N	69.107	1.31008	62.051	28	0	0.062113742904908	-0.19834757393109	0.19834757393109	0.062113742904908	3.36142715787305	3.36142715787305	1.7842669695298	1.7842669695298	0.908113883008419	0.908113883008419	0.361803398874989	0.361803398874989	0.111803398874989	0.111803398874989	1.31008	20.521	0.75	-0.51	4.49	3.49	3.49	32.2266570524881	0	0	0
mobley_8260524	CC#C	prop-1-yne	-0.48	0.6	0.07	0.02	0.684	0.63	0.099	0.598	1.18	0.161	0.693	-0.578	0.114	0.666	0.42	0.105	C#CC	40.065	0.6395	36.033	16	0	-0.002967145727825	-0.120405060402965	0.120405060402965	0.002967145727825	2.07735026918963	2.07735026918963	0.788675134594813	0.788675134594813	0.288675134594813	0.288675134594813	0	0	0	0	0.6395	14.507	0.333333333333333	-0.44	2.56	1.56	1.56	20.468360648482	0	0	0
mobley_8311303	c1cc(c(cc1c2c(c(cc(c2Cl)Cl)Cl)Cl)Cl)Cl	1,2,4,5-tetrachloro-3-(3,4-dichlorophenyl)benzene	-4.38	0.22	-0.7	0.04	0.484	0.26	0.275	0.386	3.45	0.375	0.414	-2.233	0.312	0.499	1.44	0.345	Clc1ccc(-c2c(Cl)c(Cl)cc(Cl)c2Cl)cc1Cl	360.882	7.274	356.85	94	0	0.068622684082106	-0.082712440182554	0.082712440182554	0.068622684082106	8.57718791481386	13.1127615909246	4.69927755992989	6.96706439798526	3.47206526486969	5.85679471785057	2.32007114666627	4.63391148681869	1.47824600659229	2.80406068606941	7.274	81.938	0	0.18	14.5862278115999	5.6636735958285	2.69713875564581	134.308094686851	0	0	0
mobley_8311321	C(F)(F)Cl	chloro-difluoro-methane	-0.5	0.6	-0.07	0.02	0.714	-0.006	0.103	0.679	0.44	0.156	0.715	-1.035	0.147	0.717	0.1	0.105	FC(F)Cl	86.468	1.4478	85.46	26	0	0.311892976545013	-0.191954525454764	0.311892976545013	0.191954525454764	1.71124368821731	2.46717263423576	0.654653670707977	1.09108945117996	0.247435829652697	0.577350269189626	0	0	0	0	1.4478	11.857	1	0.15	4.15	1.46746031746032	126.372222222222	27.3735880605637	0	0	0
mobley_8320545	CC[N+](=O)[O-]	1-nitroethane	-3.71	0.6	-1.84	0.02	0.706	-0.43	0.136	0.557	-0.775	0.159	0.55	-1.418	0.19	0.657	-1.466	0.126	CC[N+](=O)[O-]	75.067	0.283	70.027	30	0	0.200646087918586	-0.264560028745275	0.264560028745275	0.200646087918586	2.97081695761423	2.97081695761423	1.3884829188735	1.3884829188735	0.648962255013992	0.648962255013992	0.258198889747161	0.258198889747161	0	0	0.283	17.5354	1	-0.6	4.4	1.69411764705882	3.4	29.757168864726	0	0	0
mobley_8337722	C[C@@H]1CC[C@H]([C@@H](C1)O)C(C)C	(1R,2S,5R)-2-isopropyl-5-methylcyclohexanol	-3.2	0.28	-3.35	0.04	0.457	-3.145	0.206	0.413	-2.829	0.348	0.318	-1.546	0.365	0.434	-2.973	0.237	CC(C)[C@@H]1CC[C@@H](C)C[C@H]1O	156.269	2.4395	136.109	66	0	0.057293025577137	-0.392820908889481	0.392820908889481	0.057293025577137	7.87793501581811	7.87793501581811	4.78990952583816	4.78990952583816	4.39344343621544	4.39344343621544	2.98718990804256	2.98718990804256	2.15188232765243	2.15188232765243	2.4395	47.3498	1	-0.04	9.05124087591241	3.57282850524751	2.19398562655749	69.8121326560658	1	0	1
mobley_8337977	CC(C)CC(=O)C	4-methylpentan-2-one	-3.05	0.6	-3.12	0.03	0.481	-2.792	0.2	0.476	-2.472	0.264	0.432	-3.713	0.243	0.388	-2.562	0.187	CC(=O)CC(C)C	100.161	1.6215	88.065	42	0	0.129595121173716	-0.300019962717253	0.300019962717253	0.129595121173716	5.19270534084004	5.19270534084004	2.62062636466832	2.62062636466832	2.2999860984719	2.2999860984719	0.695705769029128	0.695705769029128	0.57491495713053	0.57491495713053	1.6215	30.136	0.833333333333333	-0.33	6.67	2.77949023239505	5.67	44.7254836998564	0	0	0
mobley_8426916	CCNCC	N-ethylethanamine	-4.07	0.6	-2.99	0.03	0.522	-3.493	0.155	0.435	-3.784	0.21	0.448	-6.736	0.238	0.57	-2.946	0.149	CCNCC	73.139	0.6158	62.051	32	0	-0.007751361127528	-0.317281591027501	0.317281591027501	0.007751361127528	3.91421356237309	3.91421356237309	2.12132034355964	2.12132034355964	0.957106781186548	0.957106781186548	0.5	0.5	0.25	0.25	0.6158	24.2177	1	-0.04	4.96	3.96	3.96	33.3839395546274	0	0	0
mobley_8427539	CCC(=O)N	propionamide	-9.4	0.2	-8.31	0.02	0.564	-8.585	0.156	0.451	-8.63	0.214	0.508	-10.02	0.223	0.54	-8.734	0.149	CCC(N)=O	73.095	-0.1183	66.039	30	0	0.216634111158465	-0.369689026993493	0.369689026993493	0.216634111158465	3.19270534084004	3.19270534084004	1.55345945160657	1.55345945160657	0.819866233320369	0.819866233320369	0.348461712529338	0.348461712529338	0	0	-0.1183	19.4854	0.666666666666667	-0.53	4.47	1.75818443804035	3.47	30.9705480536792	0	0	0
mobley_8436428	CC(C)CC(C)C	2,4-dimethylpentane	2.83	0.6	2.76	0.03	0.362	2.74	0.188	0.512	3.49	0.252	0.461	1.32	0.223	0.59	3.59	0.173	CC(C)CC(C)C	100.205	2.6885	84.077	44	0	-0.046889316859479	-0.06276378738607	0.06276378738607	0.046889316859479	5.8618073195658	5.8618073195658	3.12589765768623	3.12589765768623	3.02339596063022	3.02339596063022	0.942809041582064	0.942809041582064	0.942809041582064	0.942809041582064	2.6885	34.293	1	0	7	3.06122448979592	6	46.9289037142092	0	0	0
mobley_8449031	CCN(CC)CC	N,N-diethylethanamine	-3.22	0.6	-1.96	0.03	0.516	-2.284	0.18	0.393	-3.701	0.272	0.396	-5.435	0.264	0.478	-2.108	0.172	CCN(CC)CC	101.193	1.3481	86.073	44	0	-0.004743854124824	-0.304159943018237	0.304159943018237	0.004743854124824	5.5685339390596	5.5685339390596	3.07000364161016	3.07000364161016	1.61950369130045	1.61950369130045	1.34164078649987	1.34164078649987	0.670820393249937	0.670820393249937	1.3481	33.462	1	-0.04	6.96	4.12778523489933	2.63114093959732	46.323795270016	0	0	0
mobley_8467917	CCCC/C=C/C	hept-2-ene	1.68	0.6	2.78	0.03	0.511	2.76	0.156	0.487	3.99	0.304	0.517	3.44	0.231	0.49	3.34	0.166	C/C=C/CCCC	98.189	2.7527	84.077	42	0	-0.035093873294653	-0.091664200960996	0.091664200960996	0.035093873294653	5.27602088193889	5.27602088193889	3.02603867417337	3.02603867417337	1.71126411891694	1.71126411891694	0.960046462887388	0.960046462887388	0.488641942096356	0.488641942096356	2.7527	34.339	0.714285714285714	-0.26	6.74	5.74	5.74	46.2393006820249	0	0	0
mobley_8492526	CCCCC=O	pentanal	-3.03	0.6	-2.93	0.03	0.535	-2.528	0.15	0.484	-2.65	0.228	0.294	-4.796	0.229	0.543	-2.591	0.162	CCCCC=O	86.134	1.3755	76.054	36	0	0.119490021111107	-0.30340290964356	0.30340290964356	0.119490021111107	4.10691890321313	4.10691890321313	2.35105733204593	2.35105733204593	1.30889519185475	1.30889519185475	0.675528666022963	0.675528666022963	0.287457478565265	0.287457478565265	1.3755	25.589	0.8	-0.33	5.67	4.67	3.67	38.3605415854597	0	0	0
mobley_8514745	CCCCCOC(=O)C	pentyl acetate	-2.51	0.6	-2.56	0.03	0.474	-2.636	0.201	0.35	-2.77	0.255	0.432	-3.395	0.29	0.498	-2.972	0.192	CCCCCOC(C)=O	130.187	1.7397	116.075	54	0	0.30212286792097	-0.465877688157556	0.465877688157556	0.30212286792097	6.14492370567392	6.14492370567392	3.40403020624522	3.40403020624522	2.04715011751308	2.04715011751308	1.05321616290293	1.05321616290293	0.567959595547301	0.567959595547301	1.7397	36.158	0.857142857142857	-0.53	8.47	5.60386880856761	7.47	56.2039710437598	0	0	0
mobley_8522124	CCCCCCC#C	oct-1-yne	0.71	0.6	0.83	0.03	0.52	1.25	0.181	0.459	2.45	0.266	0.379	2.48	0.239	0.419	1.7	0.188	C#CCCCCCC	110.2	2.59	96.088	46	0	0.008600938043744	-0.1201093157897	0.1201093157897	0.008600938043744	5.61288417512236	5.61288417512236	3.34933530637463	3.34933530637463	2.01478431701175	2.01478431701175	1.17466765318732	1.17466765318732	0.653838767912603	0.653838767912603	2.59	37.592	0.75	-0.44	7.56	6.56	5.56	52.2930712204651	0	0	0
mobley_8525830	CCCCCI	1-iodopentane	-0.14	0.6	-0.11	0.03	0.557	0.01	0.167	0.46	0.8	0.311	0.386	-1.931	0.193	0.494	0.67	0.176	CCCCCI	198.047	2.6116	186.959	38	0	-0.000472984321047	-0.086375918599151	0.086375918599151	0.000472984321047	4.20639159775542	6.36388988893174	2.47436802309897	3.99994969518814	1.39608901769116	2.47483816327932	0.737184011549486	1.49997484759407	0.344491118252307	0.883865691046387	2.6116	38.412	1	0.73	6.73	5.73	4.73	53.4608576064596	0	0	0
mobley_852937	c1cc(ccc1O)F	4-fluorophenol	-6.19	0.6	-4.96	0.03	0.558	-4.602	0.157	0.455	-4.004	0.24	0.469	-6.111	0.218	0.53	-4.712	0.164	Oc1ccc(F)cc1	112.103	1.5313	107.063	42	0	0.122977763417779	-0.507963394492098	0.507963394492098	0.122977763417779	4.13457914526769	4.13457914526769	2.23395623930051	2.23395623930051	1.47641677998315	1.47641677998315	0.826626202296146	0.826626202296146	0.441090878925851	0.441090878925851	1.5313	28.0648	0	-1.05	5.09388489208633	1.82004150931619	0.964169345526045	46.3911722746192	0	0	0
mobley_8558116	CN1CCOCC1	4-methylmorpholine	-6.32	0.6	-5.77	0.03	0.415	-5.409	0.167	0.45	-6.03	0.234	0.444	-7.79	0.21	0.444	-5.925	0.152	CN1CCOCC1	101.149	-0.0516	90.061	42	0	0.059350097820497	-0.378793176459666	0.378793176459666	0.059350097820497	4.68388901071001	4.68388901071001	2.65701939672326	2.65701939672326	1.91564836097941	1.91564836097941	1.23469068194666	1.23469068194666	0.654638547073172	0.654638547073172	-0.0516	28.316	1	-0.08	5.06450867052023	2.28455463728191	1.4502520151005	44.066567231597	0	1	1
mobley_8573194	CCCC=O	butanal	-3.18	0.6	-3.04	0.02	0.495	-2.769	0.167	0.416	-2.787	0.23	0.491	-2.937	0.212	0.577	-2.929	0.155	CCCC=O	72.107	0.9854	64.043	30	0	0.119479781134142	-0.303403097257795	0.303403097257795	0.119479781134142	3.39981212202658	3.39981212202658	1.85105733204593	1.85105733204593	0.955341801261479	0.955341801261479	0.406526264792571	0.406526264792571	0.117851130197758	0.117851130197758	0.9854	20.972	0.75	-0.33	4.67	3.67	3.67	31.9955994710631	0	0	0
mobley_8578590	CS(=O)C	methylsulfinylmethane	-9.28	0.57	-8.24	0.02	0.468	-8.501	0.146	0.497	-8.537	0.225	0.422	-9.87	0.245	0.603	-8.579	0.149	CS(C)=O	78.136	-0.0053	72.088	26	0	0.014804214088222	-0.260157962657738	0.260157962657738	0.014804214088222	2.81649658092773	3.63299316185545	0.983163247594393	2.94948974278318	0.741581623797196	2.22474487139159	0	0	0	0	-0.0053	19.9904	1	0.15	4.15	1.46746031746032	126.372222222222	28.4784473458021	0	0	0
mobley_859464	CC(C)COC(=O)C	isobutyl acetate	-2.36	0.6	-2.9	0.03	0.437	-2.325	0.204	0.459	-3.143	0.241	0.423	0.23	0.272	0.463	-3.258	0.204	CC(=O)OCC(C)C	116.16	1.2055	104.064	48	0	0.302132685867015	-0.465604426457946	0.465604426457946	0.302132685867015	5.6009536313039	5.6009536313039	2.75987225390179	2.75987225390179	2.19643270787862	2.19643270787862	0.619929799062952	0.619929799062952	0.284020690871989	0.284020690871989	1.2055	31.471	0.833333333333333	-0.53	7.47	3.46926703691159	5.47	49.8390289293632	0	0	0
mobley_8614858	CCCCCCC	heptane	2.67	0.6	2.92	0.03	0.524	3.03	0.196	0.519	3.75	0.272	0.336	3.43	0.253	0.496	3.64	0.194	CCCCCCC	100.205	2.9767	84.077	44	0	-0.053326091752213	-0.06538238322804	0.06538238322804	0.053326091752213	5.53553390593274	5.53553390593274	3.41421356237309	3.41421356237309	2.06066017177982	2.06066017177982	1.20710678118655	1.20710678118655	0.676776695296637	0.676776695296637	2.9767	34.433	1	0	7	6	6	46.9289037142092	0	0	0
mobley_8668219	CC[C@@H](C)C(C)C	2,3-dimethylpentane	2.52	0.6	2.62	0.03	0.507	2.73	0.173	0.545	3.66	0.25	0.368	1.1	0.236	0.526	3.05	0.18	CC[C@@H](C)C(C)C	100.205	2.6885	84.077	44	0	-0.042223386517281	-0.065118468353729	0.065118468353729	0.042223386517281	5.8618073195658	5.8618073195658	3.18073921255262	3.18073921255262	2.62954911051287	2.62954911051287	1.78202173831708	1.78202173831708	0.471404520791032	0.471404520791032	2.6885	34.293	1	0	7	3.06122448979592	2.66666666666667	46.9289037142092	0	0	0
mobley_8685905	[C@@H](C(F)(F)F)(F)Br	2-bromo-1,1,1,2-tetrafluoro-ethane	0.5	0.6	0.23	0.02	0.555	0.16	0.143	0.502	0.39	0.203	0.556	0.71	0.202	0.628	0.53	0.164	F[C@H](Br)C(F)(F)F	180.926	2.2392	179.918	44	0	0.429301547014029	-0.224834988516928	0.429301547014029	0.224834988516928	2.96717263423576	4.55316917335047	1.29205762458064	2.20773315337233	0.842309049759927	1.64623963284297	0.247435829652697	0.766575057683491	0	0	2.2392	19.878	1	0.2	7.2	1.98071833648393	2.84516129032258	45.6338823595725	0	0	0
mobley_8691603	Cc1cccc(c1)O	m-cresol	-5.49	0.6	-5.38	0.03	0.443	-4.721	0.179	0.42	-3.869	0.243	0.423	-2.932	0.25	0.494	-5.23	0.184	Cc1cccc(O)c1	108.14	1.70062	100.076	42	0	0.115339652453432	-0.507956571745784	0.507956571745784	0.115339652453432	4.75661467225846	4.75661467225846	2.5449740027959	2.5449740027959	1.83900348263074	1.83900348263074	1.00165640177727	1.00165640177727	0.627970249392238	0.627970249392238	1.70062	32.8438	0.142857142857143	-0.98	5.16245014245014	1.86462219949754	0.997109257083298	48.5905789860896	0	0	0
mobley_8705848	CC(C)NC(C)C	N-isopropylpropan-2-amine	-3.22	0.6	-1.99	0.03	0.533	-1.472	0.191	0.336	-2.072	0.302	0.451	-3.433	0.206	0.454	-2.072	0.175	CC(C)NC(C)C	101.193	1.3928	86.073	44	0	0.00126886527526	-0.312334425520542	0.312334425520542	0.00126886527526	5.65470053837925	5.65470053837925	2.88675134594813	2.88675134594813	2.47606774342517	2.47606774342517	0.666666666666667	0.666666666666667	0.666666666666667	0.666666666666667	1.3928	33.4077	1	-0.04	6.96	3.02685163165544	5.96	46.1138237834206	0	0	0
mobley_8713762	CCCN(CCC)C(=O)SCCC	N,N-dipropyl(propylsulfanyl)formamide	-4.13	1.36	-4.57	0.04	0.308	-4.212	0.28	0.302	-2.917	0.331	0.299	-4.898	0.299	0.373	-4.068	0.271	CCCSC(=O)N(CCC)CCC	203.351	3.3716	182.183	78	0	0.281126772728127	-0.333632005022489	0.333632005022489	0.281126772728127	9.00635086354697	9.8228474444747	5.17430609840197	6.15990465805546	3.1014173909645	4.1475816685249	1.6749085543975	2.7924304549118	1.11487152713579	1.85876447028869	3.3716	60.3	0.9	-0.18	12.82	8.41968701400162	5.96793887086607	86.0681958530114	0	0	0
mobley_8723116	c1cc(ccc1N)Cl	4-chloroaniline	-5.9	0.6	-5.28	0.03	0.483	-4.361	0.168	0.472	-4.162	0.247	0.396	-3.56	0.25	0.491	-4.282	0.181	Nc1ccc(Cl)cc1	127.574	1.9222	121.526	42	0	0.040699478519722	-0.398727447331065	0.398727447331065	0.040699478519722	4.26471581895736	5.02064476497581	2.29902457614534	2.67698904915457	1.55155122356933	1.98798700404131	0.870005093526035	1.12198140886552	0.462780324540795	0.588768482210538	1.9222	35.8644	0	-0.69	5.44679890560876	2.05266954789152	1.13801948864797	53.0745600433914	0	0	0
mobley_8739734	CC(C)C(=O)C	3-methylbutan-2-one	-3.24	0.6	-3.08	0.03	0.42	-2.774	0.16	0.466	-2.723	0.229	0.45	-6.287	0.191	0.556	-2.813	0.151	CC(=O)C(C)C	86.134	1.2314	76.054	36	0	0.131853462226843	-0.299739638589941	0.299739638589941	0.131853462226843	4.48559855965349	4.48559855965349	2.147499818206	2.147499818206	1.76535094840375	1.76535094840375	0.813052529585142	0.813052529585142	0	0	1.2314	25.519	0.8	-0.33	5.67	1.95651369098165	1.9424795640327	38.3605415854597	0	0	0
mobley_8746821	Cc1cccnc1C	2,3-dimethylpyridine	-4.82	0.6	-3.37	0.03	0.594	-3.041	0.169	0.501	-2.62	0.258	0.452	0.19	0.293	0.515	-3.063	0.179	Cc1cccnc1C	107.156	1.69844	98.084	42	0	0.04012645863505	-0.261334314040453	0.261334314040453	0.04012645863505	5.17926440306884	5.17926440306884	2.68714748875862	2.68714748875862	1.9057102982873	1.9057102982873	1.27116679661687	1.27116679661687	0.5646259177749	0.5646259177749	1.69844	33.711	0.285714285714286	-0.85	5.28986013986014	1.94826211591866	0.860936931252882	49.3809353292367	0	0	0
mobley_8754702	CCCOC=O	propyl formate	-2.48	0.6	-3.7	0.02	0.556	-2.75	0.162	0.447	-2.557	0.201	0.478	-3.794	0.231	0.58	-3.822	0.151	CCCOC=O	88.106	0.5694	80.042	36	0	0.292575348347199	-0.467912038559563	0.467912038559563	0.292575348347199	3.80806041249045	3.80806041249045	1.96718643657239	1.96718643657239	0.967015856763536	0.967015856763536	0.390016657173667	0.390016657173667	0.165963652630227	0.165963652630227	0.5694	22.307	0.75	-0.53	5.47	4.47	3.47	37.10914470057	0	0	0
mobley_8764620	c1cc(cnc1)C#N	pyridine-3-carbonitrile	-6.75	0.6	-5.58	0.03	0.581	-4.152	0.183	0.396	-2.8	0.25	0.458	-3.024	0.199	0.471	-5.602	0.189	N#Cc1cccnc1	104.112	0.95328	100.08	38	0	0.100740957909115	-0.263354869684382	0.263354869684382	0.100740957909115	4.20382826775842	4.20382826775842	2.23402151310059	2.23402151310059	1.35350379840656	1.35350379840656	0.79063638203834	0.79063638203834	0.428894183362268	0.428894183362268	0.95328	28.952	0	-1.36	4.79060240963855	2.08031139497273	0.823556241426611	47.4085728963088	0	0	0
mobley_8765203	CC(=C)C=C	isoprene	0.68	0.6	1.82	0.02	0.625	1.97	0.135	0.486	2.32	0.199	0.566	1.95	0.225	0.571	2.16	0.135	C=CC(=C)C	68.119	1.7485	60.055	28	0	-0.040383549426411	-0.098823107183583	0.098823107183583	0.040383549426411	3.49156383156272	3.49156383156272	1.55047681565195	1.55047681565195	1.05047681565195	1.05047681565195	0.348461712529338	0.348461712529338	0	0	1.7485	25.011	0.2	-0.52	4.48	1.76735632183908	3.48	32.8198134210475	0	0	0
mobley_8772587	CCCCI	1-iodobutane	-0.25	0.6	-0.22	0.03	0.547	-0.06	0.169	0.48	1.19	0.237	0.477	-1.46	0.234	0.574	0.27	0.161	CCCCI	184.02	2.2215	174.948	32	0	-0.000482889324114	-0.08637609801943	0.08637609801943	0.000482889324114	3.49928481656887	5.65678310774519	1.97436802309897	3.49994969518814	1.04253562709789	2.12128477268605	0.487184011549486	1.24997484759407	0.133630620956212	0.896421457000795	2.2215	33.795	1	0.73	5.73	4.73	4.73	47.095915492063	0	0	0
mobley_8785107	C[C@H]1CC[C@@H](O1)C	2,5-dimethyltetrahydrofuran	-2.92	0.6	-1.79	0.03	0.516	-1.621	0.153	0.384	-1.518	0.236	0.471	-1.771	0.248	0.472	-1.365	0.174	C[C@H]1CC[C@H](C)O1	100.161	1.5738	88.065	42	0	0.05511327292373	-0.375565856562972	0.375565856562972	0.05511327292373	4.97716239121621	4.97716239121621	2.94260164009801	2.94260164009801	2.33466746772967	2.33466746772967	1.44433481295759	1.44433481295759	1.00207309527105	1.00207309527105	1.5738	29.243	1	-0.04	5.10367816091954	1.82639030612245	1.16418128188776	44.6716756757902	0	1	1
mobley_8789465	c1ccc(c(c1)O)I	2-iodophenol	-6.2	0.6	-3.22	0.04	0.558	-2.228	0.176	0.436	-1.445	0.278	0.4	-2.815	0.298	0.586	-2.021	0.188	Oc1ccccc1I	220.009	1.9968	214.969	42	0	0.128393818229189	-0.506850202471323	0.506850202471323	0.128393818229189	4.13457914526769	6.29207743644401	2.23993930344422	3.31868844903238	1.45141155450677	2.61360223689425	0.852452786658065	1.76465953200465	0.451728836547278	0.839125730676439	1.9968	40.8238	0	-0.25	5.87903225806452	2.34763313609467	1.12263385613845	61.4874749927366	0	0	0
mobley_8789864	COC(CC#N)(OC)OC	3,3,3-trimethoxypropanenitrile	-6.4	0.6	-5.86	0.03	0.461	-5.059	0.213	0.395	-3.987	0.301	0.416	-2.749	0.302	0.479	-5.36	0.201	COC(CC#N)(OC)OC	145.158	0.49308	134.07	58	0	0.295358533977855	-0.330018045729473	0.330018045729473	0.295358533977855	6.3790652480781	6.3790652480781	2.76783088602391	2.76783088602391	1.63027571589307	1.63027571589307	1.22857599434254	1.22857599434254	0.563330934601295	0.563330934601295	0.49308	33.988	0.833333333333333	-0.63	9.37	4.22768791921657	1.95437074597642	60.297176969802	0	0	0
mobley_8798016	c1cnccc1C=O	pyridine-4-carbaldehyde	-7	0.6	-7.34	0.03	0.513	-6.949	0.174	0.368	-5.781	0.259	0.439	-6.626	0.25	0.545	-7.157	0.16	O=Cc1ccncc1	107.112	0.8941	102.072	40	0	0.149660176339771	-0.297894417638639	0.297894417638639	0.149660176339771	4.24221323191195	4.24221323191195	2.28479211034094	2.28479211034094	1.39839805903105	1.39839805903105	0.842186734612465	0.842186734612465	0.442012264934551	0.442012264934551	0.8941	29.6245	0	-1.18	4.96662756598241	2.21107541159464	0.90414189560934	47.1775153148838	0	0	0
mobley_8809190	CCCCc1ccccc1	butylbenzene	-0.4	0.6	-0.23	0.03	0.423	-0.347	0.191	0.418	0.57	0.278	0.359	0.2	0.292	0.389	0.17	0.198	CCCCc1ccccc1	134.222	3.0292	120.11	54	0	-0.027897295142605	-0.065371071731695	0.065371071731695	0.027897295142605	6.50807168950777	6.50807168950777	3.97134377430278	3.97134377430278	2.58915195024676	2.58915195024676	1.66182988256221	1.66182988256221	1.02557807837093	1.02557807837093	3.0292	45.054	0.4	-0.78	7.32845986984816	4.10246062170412	2.21887201680218	62.8911715770834	0	0	0
mobley_8809274	c1ccc(cc1)C(F)(F)F	trifluoromethylbenzene	-0.25	0.6	-0.57	0.03	0.483	-0.638	0.171	0.549	0.82	0.289	0.289	0.51	0.328	0.484	-0.192	0.166	FC(F)(F)c1ccccc1	146.111	2.7054	141.071	54	0	0.415909502519413	-0.166137550006505	0.415909502519413	0.166137550006505	5.02064476497581	5.02064476497581	2.7276303120368	2.7276303120368	1.86378447282707	1.86378447282707	1.10111590370263	1.10111590370263	0.627135089057288	0.627135089057288	2.7054	31.444	0.142857142857143	-0.99	7.12098779134295	2.32548722941792	1.49593377884097	56.2929514426723	0	0	0
mobley_8823527	c1cc(c(cc1Cl)c2cc(c(c(c2)Cl)Cl)Cl)Cl	1,2,3-trichloro-5-(2,5-dichlorophenyl)benzene	-3.61	0.13	-0.92	0.04	0.507	0.08	0.239	0.34	1.92	0.386	0.387	0.46	0.257	0.474	-0.016	0.27	Clc1ccc(Cl)c(-c2cc(Cl)c(Cl)c(Cl)c2)c1	326.437	6.6206	321.397	88	0	0.077839927339479	-0.084319602101399	0.084319602101399	0.077839927339479	8.27657371099427	12.0562184410865	4.58764559261491	6.47746795766104	3.37804265649225	5.41404329019528	2.2232285734981	3.98476048573106	1.42973881784489	2.4246714741905	6.6206	76.928	0	-0.11	13.3246792287881	5.25592539282501	2.83400519305671	124.004828459969	0	0	0
mobley_8827942	c1ccc2c(c1)Oc3c(cc(c(c3O2)Cl)Cl)Cl	1,2,4-trichlorodibenzo-p-dioxin	-4.05	0.1	-3.16	0.04	0.385	-1.53	0.231	0.328	0.17	0.382	0.354	-3.344	0.292	0.454	-2.397	0.228	Clc1cc(Cl)c2c(c1Cl)Oc1ccccc1O2	287.529	5.5448	282.489	86	0	0.191292499122231	-0.447862106764907	0.447862106764907	0.191292499122231	8.33714134590354	10.6049281839589	4.78814382882082	5.9220372478485	3.46330255384858	4.65566728033902	2.35882564027411	3.4096434660614	1.58172794136729	2.24496444364382	5.5448	68.062	0	-1.09	11.0264140075026	3.98386403416649	1.72910974784369	112.619555311691	0	1	1
mobley_8861672	Cc1ccnc(c1)C	2,4-dimethylpyridine	-4.86	0.6	-3.28	0.03	0.503	-3.024	0.172	0.49	-3.023	0.232	0.362	-4.149	0.29	0.475	-2.811	0.179	Cc1ccnc(C)c1	107.156	1.69844	98.084	42	0	0.037478543919349	-0.261592053663307	0.261592053663307	0.037478543919349	5.17926440306884	5.17926440306884	2.68116442461491	2.68116442461491	1.9745731904123	1.9745731904123	1.0521561445201	1.0521561445201	0.687274039457362	0.687274039457362	1.69844	33.711	0.285714285714286	-0.85	5.28986013986014	1.94826211591866	1.059403087581	49.3809353292367	0	0	0
mobley_8882696	C1CCOC1	tetrahydrofuran	-3.47	0.6	-2.2	0.02	0.557	-1.877	0.149	0.543	-2.058	0.176	0.452	-3.543	0.206	0.581	-2.149	0.135	C1CCOC1	72.107	0.7968	64.043	30	0	0.046638169849842	-0.381449381962718	0.381449381962718	0.046638169849842	3.23667541521005	3.23667541521005	2.07735026918963	2.07735026918963	1.31947921688234	1.31947921688234	0.827350269189626	0.827350269189626	0.510310363079829	0.510310363079829	0.7968	20.053	1	-0.04	3.16161290322581	1.4103121748179	0.618363683662851	31.941791446997	0	1	1
mobley_8883511	Cc1ccccc1C=O	2-methylbenzaldehyde	-3.93	0.1	-4.55	0.03	0.457	-4.736	0.215	0.402	-3.743	0.271	0.332	-2.838	0.269	0.45	-4.503	0.19	Cc1ccccc1C=O	120.151	1.80752	112.087	46	0	0.14981509489238	-0.297885539967618	0.297885539967618	0.14981509489238	5.29499963641199	5.29499963641199	2.85172766417995	2.85172766417995	1.97443914614454	1.97443914614454	1.31542832714359	1.31542832714359	0.719017623064069	0.719017623064069	1.80752	36.5665	0.125	-1.11	6.01674271229404	2.44375255208711	1.16539521588772	54.3228094483339	0	0	0
mobley_8885088	C1CC=CC1	cyclopentene	0.56	0.6	1.23	0.02	0.613	1.35	0.131	0.478	2.05	0.201	0.55	0.41	0.149	0.586	1.82	0.138	C1=CCCC1	68.119	1.7265	60.055	28	0	-0.034778562662441	-0.088527877928875	0.088527877928875	0.034778562662441	3.27602088193889	3.27602088193889	2.14982991426106	2.14982991426106	1.40230818057393	1.40230818057393	0.908248290463863	0.908248290463863	0.58925565098879	0.58925565098879	1.7265	22.991	0.6	-0.26	2.95097046413502	1.24972956613078	0.503980131389201	32.5035852997025	1	0	1
mobley_8899867	C1CCC(C1)O	cyclopentanol	-5.49	0.6	-4.29	0.03	0.53	-3.976	0.153	0.421	-3.472	0.205	0.409	-3.027	0.27	0.506	-4.641	0.176	OC1CCCC1	86.134	0.9213	76.054	36	0	0.053984801105416	-0.39313138236251	0.39313138236251	0.053984801105416	3.85299098943577	3.85299098943577	2.57469547067489	2.57469547067489	1.9382805566411	1.9382805566411	1.32469547067489	1.32469547067489	0.904262022322087	0.904262022322087	0.9213	24.4748	1	-0.04	4.12778523489933	1.60565992865636	0.716242568370987	37.9874220840828	1	0	1
mobley_8916409	CCOC(=O)C[C@H](C(=O)OCC)SP(=S)(OC)OC	diethyl (2R)-2-dimethoxyphosphinothioylsulfanylbutanedioate	-8.15	0.21	-11.19	0.06	0.257	-11.17	0.321	0.308	-8.641	0.517	0.235	-7.479	0.367	0.301	-11.39	0.337	CCOC(=O)C[C@@H](SP(=S)(OC)OC)C(=O)OCC	330.364	2.1218	311.212	112	0	0.319693822649756	-0.465927561551042	0.465927561551042	0.319693822649756	11.4118705319601	13.9392908848155	5.64103281280586	9.763921050298	3.16760677527874	9.78234911005895	1.91042872218244	7.77814109516459	1.08656606473034	4.95241477941132	2.1218	77.565	0.8	-0.14	18.86	9.71502993228209	7.26918249194686	121.965907669084	0	0	0
mobley_8966374	Cc1cnccn1	2-methylpyrazine	-5.51	0.6	-6.16	0.03	0.495	-5.974	0.16	0.379	-4.93	0.243	0.476	-7.921	0.274	0.431	-6.371	0.154	Cc1cnccn1	94.117	0.78502	88.069	36	0	0.055524758303619	-0.261235112501918	0.261235112501918	0.055524758303619	4.12647799856879	4.12647799856879	2.12021193491961	2.12021193491961	1.34679386246549	1.34679386246549	0.692273677665156	0.692273677665156	0.373627513028348	0.373627513028348	0.78502	26.769	0.2	-0.92	4.24447368421053	1.68700948003447	0.961387851511379	42.2356411957866	0	0	0
mobley_8983100	CBr	bromomethane	-0.82	0.6	0.46	0.02	0.731	0.62	0.103	0.69	0.64	0.144	0.639	0.41	0.15	0.709	0.68	0.104	CBr	94.939	1.0111	91.915	14	0	-0.00847878316314	-0.096551507677219	0.096551507677219	0.00847878316314	1.37796447300923	2.96396101212393	0.377964473009227	1.96396101212393	0	0	0	0	0	0	1.0111	14.851	1	0.48	2.48	1.48	0.563333333333333	22.6067986334709	0	0	0
mobley_900088	CC(=C)C(=C)C	2,3-dimethylbuta-1,3-diene	0.4	0.6	1.86	0.03	0.471	2.34	0.169	0.521	2.7	0.242	0.365	1.58	0.251	0.582	2.01	0.155	C=C(C)C(=C)C	82.146	2.1386	72.066	34	0	-0.040121056868639	-0.095870095018335	0.095870095018335	0.040121056868639	4.4142135623731	4.4142135623731	1.95710678118655	1.95710678118655	1.56066017177982	1.56066017177982	0.728553390593274	0.728553390593274	0	0	2.1386	29.628	0.333333333333333	-0.52	5.48	1.80665565560232	1.76735632183908	39.1847555354441	0	0	0
mobley_9007496	CNC(=O)Oc1cccc2c1cccc2	naphthalen-1-yl N-methylcarbamate	-9.45	0.1	-10.44	0.04	0.402	-9.99	0.223	0.314	-10.13	0.342	0.29	-7.633	0.306	0.405	-10.24	0.228	CNC(=O)Oc1cccc2ccccc12	201.225	2.558	190.137	76	0	0.411859732898801	-0.409697067607981	0.411859732898801	0.409697067607981	8.35794846525511	8.35794846525511	4.68373964074171	4.68373964074171	3.11680419300495	3.11680419300495	2.1564108306778	2.1564108306778	1.43558926947393	1.43558926947393	2.558	59.0317	0.083333333333333	-2.03	9.52215978200552	4.00288159397145	1.90830321656312	87.6678813931841	0	0	0
mobley_9015240	CCCCCCCCBr	1-bromooctane	0.52	0.6	1.35	0.03	0.424	1.84	0.244	0.4	2.79	0.324	0.381	2.97	0.289	0.504	2.82	0.264	CCCCCCCCBr	193.128	3.7418	175.992	56	0	0.003125302405515	-0.092807803987584	0.092807803987584	0.003125302405515	6.32771194131506	7.91370848042977	3.97436802309897	5.09583693084537	2.45674918947098	3.24974745902833	1.48718401154949	2.04791846542269	0.874821204142217	1.27132033892089	3.7418	47.17	1	0.48	9.48	8.48	8.48	67.1613934342472	0	0	0
mobley_9028462	COC(=O)C(F)(F)F	methyl 2,2,2-trifluoroacetate	-1.1	0.6	-1.35	0.02	0.528	-1.082	0.17	0.382	0.23	0.217	0.49	-0.801	0.224	0.559	-0.69	0.14	COC(=O)C(F)(F)F	128.049	0.7217	125.025	48	0	0.490407713621227	-0.462359118888276	0.490407713621227	0.462359118888276	3.95038999995541	3.95038999995541	1.63344329044157	1.63344329044157	0.989340692839831	0.989340692839831	0.416850430892437	0.416850430892437	0.115727512471569	0.115727512471569	0.7217	18.071	0.666666666666667	-0.74	7.26	2.01987199641739	1.81105525578854	43.2408087949521	0	0	0
mobley_902954	CCCCO[N+](=O)[O-]	butyl nitrate	-2.09	0.1	-1.94	0.03	0.633	-0.097	0.175	0.438	0.14	0.222	0.404	-0.38	0.293	0.59	-1.552	0.156	CCCCO[N+](=O)[O-]	119.12	0.9948	110.048	48	0	0.293994713547986	-0.313909770149352	0.313909770149352	0.293994713547986	4.79327881045119	4.79327881045119	2.54350447328653	2.54350447328653	1.41038377844876	1.41038377844876	0.694587306147154	0.694587306147154	0.28342288898419	0.28342288898419	0.9948	27.8544	1	-0.8	7.2	4.36129032258065	5.2	47.554636822504	0	0	0
mobley_9029594	CF	fluoromethane	-0.22	0.6	0.88	0.01	0.702	0.71	0.085	0.702	0.83	0.122	0.633	1.2	0.154	0.735	1.19	0.088	CF	34.033	0.5857	31.009	14	0	0.078507957114791	-0.254729738495739	0.254729738495739	0.078507957114791	1.37796447300923	1.37796447300923	0.377964473009227	0.377964473009227	0	0	0	0	0	0	0.5857	7.032	1	-0.07	1.93	0.930000000000001	-16.3557142857143	12.9047864307558	0	0	0
mobley_9055303	C	methane	2	0.2	2.45	0.01	0.817	2.49	0.073	0.762	2.49	0.102	0.659	2.24	0.16	0.79	2.73	0.084	C	16.043	0.6361	12.011	8	0	-0.077557891193076	-0.077557891193076	0.077557891193076	0.077557891193076	0	0	0	0	0	0	0	0	0	0	0.6361	6.731	1	0	0	0	0	8.73925102782955	0	0	0
mobley_9073553	CSC	methylsulfanylmethane	-1.61	0.6	0.44	0.02	0.686	0.27	0.13	0.524	0.61	0.169	0.557	-1.243	0.173	0.733	0.68	0.109	CSC	62.137	0.9792	56.089	20	0	-0.018678211888266	-0.168861687524514	0.168861687524514	0.018678211888266	2.40824829046386	3.22474487139159	0.816496580927726	2.44948974278318	0.408248290463863	1.22474487139159	0	0	0	0	0.9792	19.439	1	0.35	3.35	2.35	2.35	25.2273031675914	0	0	0
mobley_9100956	CC1CCCCC1	methylcyclohexane	1.7	0.6	1.68	0.03	0.56	2.02	0.165	0.508	2.54	0.257	0.475	-2.406	0.219	0.595	2.25	0.167	CC1CCCCC1	98.189	2.5866	84.077	42	0	-0.044280075595161	-0.062509722844705	0.062509722844705	0.044280075595161	5.11288417512236	5.11288417512236	3.39384685011735	3.39384685011735	2.74318215649199	2.74318215649199	1.89384685011735	1.89384685011735	1.30671282224753	1.30671282224753	2.5866	32.249	1	0	5.14285714285714	2.34375	1.5	45.92307256068	1	0	1
mobley_9112978	CC/C=C\C	pent-2-ene	1.31	0.6	2.37	0.02	0.666	2.46	0.133	0.549	2.54	0.192	0.433	3.59	0.243	0.528	2.98	0.133	C/C=C\CC	70.135	1.9725	60.055	30	0	-0.037942873073674	-0.091674447046465	0.091674447046465	0.037942873073674	3.8618073195658	3.8618073195658	2.02603867417337	2.02603867417337	0.977283884192712	0.977283884192712	0.471404520791032	0.471404520791032	0.235702260395516	0.235702260395516	1.9725	25.105	0.6	-0.26	4.74	3.74	3.74	33.5094164532317	0	0	0
mobley_9114381	COC(=O)CC#N	methyl 2-cyanoacetate	-6.72	0.6	-6.36	0.03	0.569	-5.173	0.169	0.402	-4.241	0.211	0.451	-3.498	0.265	0.557	-6.115	0.17	COC(=O)CC#N	99.089	0.07308	94.049	38	0	0.319380795903116	-0.468240820035988	0.468240820035988	0.319380795903116	3.97081695761423	3.97081695761423	1.74721015986425	1.74721015986425	0.911023191465134	0.911023191465134	0.451065409432356	0.451065409432356	0.136718506085494	0.136718506085494	0.07308	22.246	0.5	-1.04	5.96	3.16161290322581	2.77124375063769	41.5017243820387	0	0	0
mobley_9121449	CCC#C	but-1-yne	-0.16	0.6	0.28	0.02	0.684	1.13	0.127	0.621	1.33	0.177	0.572	0.33	0.205	0.662	0.54	0.114	C#CCC	54.092	1.0296	48.044	22	0	0.005757286480776	-0.120119860594399	0.120119860594399	0.005757286480776	2.78445705037617	2.78445705037617	1.34933530637463	1.34933530637463	0.557677535825205	0.557677535825205	0.204124145231931	0.204124145231931	0	0	1.0296	19.124	0.5	-0.44	3.56	2.56	1.56	26.8333027628786	0	0	0
mobley_9139060	CC1CCC(CC1)C	1,4-dimethylcyclohexane	2.11	0.6	1.92	0.03	0.567	2.13	0.179	0.425	3.14	0.311	0.451	2.38	0.283	0.509	2.47	0.186	CC1CCC(C)CC1	112.216	2.8326	96.088	48	0	-0.044260160541009	-0.062509376461801	0.062509376461801	0.044260160541009	5.98312766312544	5.98312766312544	3.7876937002347	3.7876937002347	3.36504396942433	3.36504396942433	2.30453045264031	2.30453045264031	1.42674632205251	1.42674632205251	2.8326	36.796	1	0	6.125	2.52	1.5	52.2880146750766	1	0	1
mobley_9185328	CCCN	propan-1-amine	-4.39	0.6	-3.05	0.02	0.513	-2	0.151	0.453	-2.609	0.187	0.48	-3.092	0.253	0.554	-3.464	0.14	CCCN	59.112	0.3551	50.04	26	0	-0.007990568627305	-0.330483922385074	0.330483922385074	0.007990568627305	2.99156383156272	2.99156383156272	1.61535507165041	1.61535507165041	0.788675134594813	0.788675134594813	0.288675134594813	0.288675134594813	0	0	0.3551	19.3454	1	-0.04	3.96	2.96	1.96	26.8090259536355	0	0	0
mobley_9197172	CCCCCCC=C	oct-1-ene	1.92	0.6	2.9	0.03	0.523	3.06	0.19	0.463	3.04	0.227	0.405	-0.513	0.206	0.486	4	0.193	C=CCCCCCC	112.216	3.1428	96.088	48	0	-0.035341294488571	-0.103082978936281	0.103082978936281	0.035341294488571	5.81999095630891	5.81999095630891	3.52360336211427	3.52360336211427	2.13801044096945	2.13801044096945	1.26180168105714	1.26180168105714	0.71545182989145	0.71545182989145	3.1428	38.956	0.75	-0.26	7.74	6.74	5.74	52.6042427964215	0	0	0
mobley_9201263	COS(=O)(=O)C	methyl methanesulfonate	-4.87	0.6	-8.82	0.03	0.57	-10.23	0.148	0.453	-10.44	0.184	0.387	-11.02	0.221	0.505	-10.46	0.155	COS(C)(=O)=O	110.134	-0.4076	104.086	38	0	0.263622800315951	-0.273672937552417	0.273672937552417	0.263622800315951	3.63299316185545	4.44948974278318	1.31649658092773	3.13299316185545	0.870790811898599	2.61237243569579	0.302749430154621	0.908248290463863	0	0	-0.4076	21.8528	1	-0.09	5.91	1.57209545510711	3.91	37.0521406295776	0	0	0
mobley_9209581	CN(C)C	N,N-dimethylmethanamine	-3.2	0.6	-2.64	0.02	0.44	-2.88	0.149	0.464	-3.634	0.174	0.509	-6.42	0.243	0.566	-3.033	0.123	CN(C)C	59.112	0.1778	50.04	26	0	-0.014001049782722	-0.312431965931734	0.312431965931734	0.014001049782722	3.44721359549996	3.44721359549996	1.34164078649987	1.34164078649987	1.34164078649987	1.34164078649987	0	0	0	0	0.1778	19.611	1	-0.04	3.96	1.29783783783784	1128.96	27.2289689268261	0	0	0
mobley_9246215	C=CCC=C	penta-1,4-diene	0.93	0.6	2.36	0.02	0.583	2.53	0.183	0.54	2.85	0.214	0.549	1.11	0.196	0.607	2.84	0.135	C=CCC=C	68.119	1.7485	60.055	28	0	-0.017454167721881	-0.102770943225653	0.102770943225653	0.017454167721881	3.27602088193889	3.27602088193889	1.63299316185545	1.63299316185545	0.813052529585142	0.813052529585142	0.333333333333333	0.333333333333333	0.117851130197758	0.117851130197758	1.7485	25.011	0.2	-0.52	4.48	3.48	3.48	32.8198134210475	0	0	0
mobley_9246351	C(Br)Br	dibromomethane	-1.96	0.6	-0.41	0.02	0.714	0.02	0.125	0.537	0.29	0.187	0.639	-2.097	0.164	0.713	0.2	0.126	BrCBr	173.835	1.7337	171.819	20	0	0.058788888118673	-0.08024865081729	0.08024865081729	0.058788888118673	1.463035727205	4.63502880543441	0.534522483824849	2.77746029931765	0.101015254455221	2.72741187029097	0	0	0	0	1.7337	22.721	1	0.96	3.96	2.96	2.96	36.4743462391123	0	0	0
mobley_9257453	c1cc(c(cc1O)Cl)Cl	3,4-dichlorophenol	-7.29	0.1	-5.14	0.03	0.555	-4.376	0.181	0.436	-2.719	0.256	0.388	-3.823	0.25	0.427	-4.722	0.194	Oc1ccc(Cl)c(Cl)c1	163.003	2.699	158.971	48	0	0.116668818035579	-0.507909544759991	0.507909544759991	0.116668818035579	4.43519334908729	5.9470512411242	2.33960514247179	3.09553408849025	1.59841171837999	2.4128119718612	0.903184265759909	1.64221354449793	0.485046084496317	0.777377797207356	2.699	38.1268	0	-0.4	6.71627906976744	2.4602853745541	1.50123456790123	62.8321693254563	0	0	0
mobley_9281946	CCOP(=S)(OCC)Oc1ccc(cc1)[N+](=O)[O-]	diethoxy-(4-nitrophenoxy)-thioxo-$l^{5}-phosphane	-6.74	0.1	-9.21	0.04	0.292	-7.187	0.335	0.32	-5.782	0.343	0.32	-7.847	0.328	0.378	-9.217	0.279	CCOP(=S)(OCC)Oc1ccc([N+](=O)[O-])cc1	291.265	3.2711	277.153	100	0	0.380044537389451	-0.424120729587646	0.424120729587646	0.380044537389451	10.0675315729147	11.7784553448423	5.33610709460088	7.89214569629166	3.125060782582	6.06010072541117	1.83917862877018	4.27851957850971	1.1640120058549	3.24698182789555	3.2711	71.2614	0.4	-1.01	15.048858151854	6.79788458624047	4.34334675292433	110.264711091317	0	0	0
mobley_929676	CCCCCCBr	1-bromohexane	0.18	0.6	1.08	0.03	0.499	1.35	0.204	0.529	2.21	0.239	0.441	2.84	0.261	0.498	1.51	0.192	CCCCCCBr	165.074	2.9616	151.97	44	0	0.00312530102346	-0.092807803993013	0.092807803993013	0.00312530102346	4.91349837894196	6.49949491805667	2.97436802309897	4.09583693084537	1.74964240828443	2.54264067784179	0.987184011549486	1.54791846542269	0.521267813548943	0.917766948327619	2.9616	37.936	1	0.48	7.48	6.48	6.48	54.431509205454	0	0	0
mobley_9407874	CCCCCCC(=O)C	octan-2-one	-2.88	0.6	-2.76	0.03	0.435	-2.314	0.216	0.376	-0.988	0.273	0.349	-0.301	0.323	0.445	-1.944	0.186	CCCCCCC(C)=O	128.215	2.5458	112.087	54	0	0.129339950276871	-0.300031023494707	0.300031023494707	0.129339950276871	6.4437821963966	6.4437821963966	3.76478431701175	3.76478431701175	2.51267527490243	2.51267527490243	1.38239215850588	1.38239215850588	0.800722174241977	0.800722174241977	2.5458	39.44	0.875	-0.33	8.67	5.80037809647979	7.67	57.4553679286496	0	0	0
mobley_9414831	Cc1cccc2c1cccc2	1-methylnaphthalene	-2.44	0.6	-3.21	0.03	0.445	-3.202	0.191	0.398	-3.765	0.27	0.419	-1.607	0.284	0.536	-2.502	0.19	Cc1cccc2ccccc12	142.201	3.14822	132.121	54	0	-0.015473597845288	-0.061629380430013	0.061629380430013	0.015473597845288	6.54145188432738	6.54145188432738	3.82136720504592	3.82136720504592	2.7960465736048	2.7960465736048	2.00763863187759	2.00763863187759	1.38735732579641	1.38735732579641	3.14822	48.685	0.090909090909091	-1.3	6.41272600227094	2.38707482993197	1.00632069880698	66.4780097656288	0	0	0
mobley_9434451	CC(C)Br	2-bromopropane	-0.48	0.6	0.45	0.02	0.634	0.73	0.138	0.603	1.05	0.2	0.472	-0.11	0.188	0.642	0.86	0.16	CC(C)Br	122.993	1.7897	115.937	26	0	0.008875443213828	-0.089670318629343	0.089670318629343	0.008875443213828	2.95531474219885	4.54131128131356	1.37291842861524	2.28859395740693	1.01378604966161	2.84513710724499	0	0	0	0	1.7897	24.063	1	0.48	4.48	1.76735632183908	23.5772222222222	35.3366828622641	0	0	0
mobley_9460824	CCOP(=S)(OCC)SCSCC	diethoxy-(ethylsulfanylmethylsulfanyl)-thioxo-$l^{5}-phosphane	-4.37	0.1	-6.43	0.05	0.351	-8.47	0.309	0.288	-10.36	0.337	0.303	-4.228	0.348	0.317	-8.932	0.274	CCOP(=S)(OCC)SCSCC	260.386	3.7277	243.25	80	0	0.247627808118593	-0.321949086105025	0.321949086105025	0.247627808118593	8.31688217256546	11.6607991063486	4.29499275987393	9.67852728414391	2.02251260933483	9.97224950405293	1.07270264500716	8.1452966592572	0.613182020286948	7.65718625377326	3.7277	68.127	1	1.27	14.27	8.56804964470571	7.22837509418976	94.4440566921577	0	0	0
mobley_9478823	Cc1ccccc1C	o-xylene	-0.9	0.6	-0.85	0.03	0.432	-1.363	0.185	0.448	-0.461	0.241	0.486	1.9	0.257	0.438	-0.635	0.167	Cc1ccccc1C	106.168	2.30344	96.088	42	0	-0.03951149217997	-0.06198519188633	0.06198519188633	0.03951149217997	5.3094010767585	5.3094010767585	2.82735026918963	2.82735026918963	2.08425891657752	2.08425891657752	1.42556966876913	1.42556966876913	0.662677957237529	0.662677957237529	2.30344	35.916	0.25	-0.78	5.35850415512465	1.99374471228726	0.890007391209439	50.1612873482902	0	0	0
mobley_9507933	Cc1ccc(nc1)C	2,5-dimethylpyridine	-4.72	0.6	-3.17	0.03	0.558	-2.956	0.172	0.465	-2.483	0.281	0.473	-4.437	0.251	0.537	-2.587	0.181	Cc1ccc(C)nc1	107.156	1.69844	98.084	42	0	0.037236296810617	-0.261334840611467	0.261334840611467	0.037236296810617	5.17926440306884	5.17926440306884	2.68116442461491	2.68116442461491	1.97693053615516	1.97693053615516	1.05924712146553	1.05924712146553	0.541748329430093	0.541748329430093	1.69844	33.711	0.285714285714286	-0.85	5.28986013986014	1.94826211591866	1.059403087581	49.3809353292367	0	0	0
mobley_9510785	c1ccc(cc1)c2cc(c(c(c2Cl)Cl)Cl)Cl	1,2,3,4-tetrachloro-5-phenyl-benzene	-3.48	1	-1.31	0.04	0.491	-0.824	0.265	0.389	1.17	0.378	0.341	-2.566	0.345	0.409	0.05	0.263	Clc1cc(-c2ccccc2)c(Cl)c(Cl)c1Cl	291.992	5.9672	285.944	82	0	0.079956203427566	-0.08263048607503	0.08263048607503	0.079956203427566	7.97595950717466	10.9996752912485	4.49396281773104	6.00582070976795	3.21392244585821	4.7550159916265	2.187416850133	3.93883325214369	1.40064299288168	2.31177529557256	5.9672	71.918	0	-0.4	12.0674118159385	4.8484918126975	2.16224963948085	113.701562233088	0	0	0
mobley_951560	C1CNCCN1	piperazine	-7.4	0.6	-8.48	0.03	0.44	-8.176	0.155	0.477	-9.522	0.248	0.4	-8.748	0.255	0.518	-9.244	0.19	C1CNCCN1	86.138	-0.8208	76.058	36	0	0.007722976477777	-0.314205753449728	0.314205753449728	0.007722976477777	3.82842712474619	3.82842712474619	2.41421356237309	2.41421356237309	1.5	1.5	0.957106781186547	0.957106781186547	0.603553390593274	0.603553390593274	-0.8208	25.7394	1	-0.08	4.08891891891892	2.15721694667641	0.953692476260044	37.9279705847062	0	1	1
mobley_9534740	C([C@@H]1[C@H]([C@@H]([C@H]([C@@H](O1)O)O)O)O)O	(2R,3R,4S,5S,6R)-6-(hydroxymethyl)tetrahydropyran-2,3,4,5-tetrol	-25.47	0.22	-18.09	0.07	0.398	-17.09	0.296	0.301	-15.65	0.539	0.274	-12.4	0.381	0.437	-20.62	0.263	OC[C@H]1O[C@@H](O)[C@H](O)[C@@H](O)[C@@H]1O	180.156	-3.2214	168.06	72	0	0.183570328512782	-0.393566516002945	0.393566516002945	0.183570328512782	6.23817439509833	6.23817439509833	3.56200946959371	3.56200946959371	2.71944931738957	2.71944931738957	1.86705948977735	1.86705948977735	1.08173381058565	1.08173381058565	-3.2214	35.986	1	-0.24	9.84503401360544	3.64891610323477	1.58175875865052	68.6428444367703	0	1	1
mobley_9557440	c1c(c(=O)[nH]c(=O)[nH]1)Cl	5-chlorouracil	-17.74	0.78	-16.61	0.03	0.523	-16.57	0.205	0.361	-15.05	0.287	0.392	-13.04	0.246	0.496	-17.5	0.182	O=c1[nH]cc(Cl)c(=O)[nH]1	146.533	-0.2834	143.509	48	0	0.32525817986555	-0.312609433120194	0.32525817986555	0.312609433120194	4.27181132312658	5.02774026914503	2.1745807961581	2.55254526916733	1.41986105572639	1.82706118246699	0.773964206584211	1.05471594493556	0.393361909704529	0.495161941389681	-0.2834	32.6934	0	-1.03	6.09547051442911	2.06427800523346	1.20159262679115	54.4970095083592	0	0	0
mobley_9565165	c1ccc-2c(c1)Cc3c2cccc3	9H-fluorene	-3.35	0.6	-4.27	0.03	0.451	-4.601	0.224	0.387	-3.404	0.338	0.339	-0.648	0.278	0.453	-3.599	0.188	c1ccc2c(c1)Cc1ccccc1-2	166.223	3.2578	156.143	62	0	-0.001345520794728	-0.061939244899826	0.061939244899826	0.001345520794728	7.32590893470356	7.32590893470356	4.6118073195658	4.6118073195658	3.49107080572438	3.49107080572438	2.70580147772944	2.70580147772944	2.07960895101159	2.07960895101159	3.2578	54.684	0.076923076923077	-1.56	6.90285076530612	2.46179545800945	0.919445957734694	77.8476082864284	1	0	1
mobley_9571888	C1[C@@H]2[C@H](COS(=O)O1)[C@@]3(C(=C([C@]2(C3(Cl)Cl)Cl)Cl)Cl)Cl	endosulfan alpha	-4.23	0.26	-9.79	0.04	0.341	-7.547	0.315	0.278	-6.931	0.45	0.299	-8.517	0.354	0.406	-8.273	0.293	O=S1OC[C@@H]2[C@H](CO1)[C@]1(Cl)C(Cl)=C(Cl)[C@@]2(Cl)C1(Cl)Cl	406.929	3.6898	400.881	108	0	0.304118821159012	-0.268096468726568	0.304118821159012	0.268096468726568	8.96969410066316	14.3217643577016	5.18842387166799	8.45621070972336	4.61203603343088	8.7673400346417	3.94067368090156	8.94686949233654	2.95922385143321	6.59889465841082	3.6898	77.3634	0.777777777777778	1.55	15.4458658020364	4.52674285589319	1.58944274664585	141.790641226226	2	1	3
mobley_9617923	CCCCCCCCC(=O)C	decan-2-one	-2.34	0.6	-2.57	0.04	0.414	-1.734	0.264	0.297	-1.053	0.299	0.449	-0.585	0.293	0.504	-1.664	0.247	CCCCCCCCC(C)=O	156.269	3.326	136.109	66	0	0.129339950282275	-0.300031023494696	0.300031023494696	0.129339950282275	7.8579957587697	7.8579957587697	4.76478431701175	4.76478431701175	3.21978205608898	3.21978205608898	1.88239215850588	1.88239215850588	1.15427556483525	1.15427556483525	3.326	48.674	0.9	-0.33	10.67	7.77341261633919	9.67	70.1852521574428	0	0	0
mobley_9624458	C(CCl)CCl	1,3-dichloropropane	-1.89	0.6	-0.42	0.02	0.48	-0.375	0.167	0.562	0.29	0.216	0.422	-0.945	0.182	0.546	0.03	0.152	ClCCCCl	112.987	1.8541	106.939	32	0	0.023429490958602	-0.126671742880547	0.126671742880547	0.023429490958602	2.8772492895781	4.38910718161501	1.53452248382485	2.60356745147455	0.731517863602501	1.48744680962096	0.267261241912424	0.801783725737273	0.050507627227611	0.454568645048495	1.8541	26.057	1	0.58	5.58	4.58	4.58	42.0756677103861	0	0	0
mobley_9626434	CCOCCO	2-ethoxyethanol	-6.69	0.6	-4.41	0.03	0.526	-3.551	0.164	0.416	-4.293	0.249	0.353	-3.736	0.303	0.516	-5.044	0.175	CCOCCO	90.122	0.0152	80.042	38	0	0.069705198496797	-0.393980344880252	0.393980344880252	0.069705198496797	3.97678222952346	3.97678222952346	2.10068481639301	2.10068481639301	0.920530222808655	0.920530222808655	0.439748805446866	0.439748805446866	0.208887289734197	0.208887289734197	0.0152	23.5788	1	-0.08	5.92	4.92	3.92	37.7418563527223	0	0	0
mobley_9653690	CC1=CC[C@H](C[C@@H]1O)C(=C)C	(1S,5R)-2-methyl-5-(1-methylethenyl)-2-cyclohexen-1-ol	-4.44	0.43	-3.26	0.04	0.363	-2.818	0.207	0.389	-2.411	0.289	0.284	-1.661	0.275	0.422	-2.928	0.188	C=C(C)[C@@H]1CC=C(C)[C@@H](O)C1	152.237	2.2797	136.109	62	0	0.075278890263182	-0.388753889210111	0.388753889210111	0.075278890263182	7.30058474662848	7.30058474662848	4.11077084598033	4.11077084598033	3.47861947329852	3.47861947329852	2.45465612950494	2.45465612950494	1.41817498059729	1.41817498059729	2.2797	47.3018	0.6	-0.56	8.53578544061303	3.22494640157764	1.93336672172199	68.4329265916973	1	0	1
mobley_967099	CC(C)[N+](=O)[O-]	2-nitropropane	-3.13	0.6	-1.74	0.02	0.653	-0.362	0.151	0.609	-0.409	0.193	0.507	-0.537	0.211	0.623	-1.392	0.141	CC(C)[N+](=O)[O-]	89.094	0.6715	82.038	36	0	0.207175912192633	-0.264282229983982	0.264282229983982	0.207175912192633	3.84106044561731	3.84106044561731	1.77804779979652	1.77804779979652	1.37910215861183	1.37910215861183	0.421637021355784	0.421637021355784	0	0	0.6715	22.1304	1	-0.6	5.4	1.7443072702332	1.69411764705882	36.1221109791226	0	0	0
mobley_9671033	CCC[N+](=O)[O-]	1-nitropropane	-3.34	0.6	-1.63	0.02	0.596	-0.457	0.16	0.634	-0.143	0.227	0.58	-3.993	0.166	0.487	-1.164	0.139	CCC[N+](=O)[O-]	89.094	0.6731	82.038	36	0	0.203154210961638	-0.264548849726141	0.264548849726141	0.203154210961638	3.67792373880078	3.67792373880078	1.8884829188735	1.8884829188735	1.05634128674713	1.05634128674713	0.406180983585034	0.406180983585034	0.182574185835055	0.182574185835055	0.6731	22.1524	1	-0.6	5.4	2.62727272727273	3.4	36.1221109791226	0	0	0
mobley_9705941	Cc1cccs1	2-methylthiophene	-1.38	0.6	-0.3	0.02	0.59	-0.294	0.156	0.531	0.1	0.204	0.489	0.84	0.197	0.574	0	0.136	Cc1cccs1	98.17	2.05652	92.122	32	0	0.001414569753651	-0.149238678085414	0.149238678085414	0.001414569753651	3.64029909803274	4.45679567896047	1.89516820688893	2.77482101814382	1.22370106010676	2.37551939833756	0.663434407093133	1.46451979821619	0.360684976938512	0.889604841085659	2.05652	29.056	0.2	-0.3	3.87543859649123	1.43334818445088	0.600868790376476	41.4367085043051	0	0	0
mobley_9717937	c1ccc(cc1)c2ccccc2Cl	1-chloro-2-phenyl-benzene	-2.69	0.1	-2.51	0.03	0.372	-2.414	0.201	0.381	-1.332	0.331	0.42	0.57	0.273	0.522	-1.297	0.211	Clc1ccccc1-c1ccccc1	188.657	4.007	179.585	64	0	0.048388687532177	-0.083664221446199	0.083664221446199	0.048388687532177	7.07411689571586	7.83004584173432	4.1770161082172	4.55498058122643	2.84587168184005	3.25307180858065	1.95865073065576	2.2882389516958	1.31303115923844	1.55787347993664	4.007	56.888	0	-1.27	8.33375346568929	3.62938901629873	1.73184394979255	82.7917635524426	0	0	0
mobley_9729792	C1C=CC=CC=C1	cyclohepta-1,3,5-triene	-0.99	0.6	-0.1	0.03	0.534	-0.448	0.169	0.525	0.1	0.247	0.429	-0.857	0.214	0.561	0.28	0.161	C1=CC=CCC=C1	92.141	2.0587	84.077	36	0	-0.016293013510374	-0.08073940768345	0.08073940768345	0.016293013510374	4.1712083963243	4.1712083963243	2.48316324759439	2.48316324759439	1.47690714010605	1.47690714010605	0.877664387285151	0.877664387285151	0.52113716047911	0.52113716047911	2.0587	32.037	0.142857142857143	-0.78	4.38077170418007	2.40278346998067	1.39894769491631	43.8542634641272	1	0	1
mobley_9733743	CCCCN	butan-1-amine	-4.24	0.6	-2.96	0.03	0.531	-2.189	0.138	0.382	-2.394	0.213	0.49	-1.548	0.215	0.477	-2.802	0.16	CCCCN	73.139	0.7452	62.051	32	0	-0.00773764250642	-0.330473681370636	0.330473681370636	0.00773764250642	3.69867061274927	3.69867061274927	2.11535507165041	2.11535507165041	1.14222852518809	1.14222852518809	0.557677535825205	0.557677535825205	0.204124145231931	0.204124145231931	0.7452	23.9624	1	-0.04	4.96	3.96	3.96	33.1739680680321	0	0	0
mobley_9740891	c1cc(c(c(c1)Cl)C#N)Cl	dichlobenil	-4.71	1.93	-3.32	0.03	0.492	-2.303	0.185	0.51	-1.56	0.301	0.468	0.34	0.293	0.488	-2.827	0.209	N#Cc1c(Cl)cccc1Cl	172.014	2.86508	168.99	50	0	0.102270494262148	-0.192324642962569	0.192324642962569	0.102270494262148	4.93519334908729	6.4470512411242	2.5955882066155	3.35151715263395	1.70846208327362	2.52286233675483	1.0745656840407	1.70450647238941	0.604629247965428	1.08658935490408	2.86508	41.177	0	-0.71	7.39764262648009	2.91679442626359	1.23371216862053	68.7954573691256	0	0	0
mobley_9741965	C[C@@H](CCO[N+](=O)[O-])O[N+](=O)[O-]	1,3-bis-(nitrooxy)butane	-4.29	0.39	-4.94	0.02	0.587	-1.479	0.192	0.421	-0.606	0.318	0.343	-3.504	0.283	0.39	-4.215	0.21	C[C@@H](CCO[N+](=O)[O-])O[N+](=O)[O-]	180.116	0.1816	172.052	70	0	0.294264120489576	-0.313826869635347	0.313826869635347	0.294264120489576	6.33548076534582	6.33548076534582	3.10542106965415	3.10542106965415	1.98513879306527	1.98513879306527	0.987084894418128	0.987084894418128	0.492832865746571	0.492832865746571	0.1816	35.1048	1	-1.6	10.4	5.10360110803324	6.51904761904762	67.2751962739887	0	0	0
mobley_9794857	CC(C)(C)OC	2-methoxy-2-methyl-propane	-2.21	0.6	-0.69	0.03	0.511	-0.759	0.161	0.506	0.09	0.274	0.485	0.05	0.209	0.587	-0.232	0.147	COC(C)(C)C	88.15	1.4313	76.054	38	0	0.059425207644053	-0.379103597250215	0.379103597250215	0.059425207644053	4.90824829046386	4.90824829046386	2.11237243569579	2.11237243569579	2.31649658092773	2.31649658092773	0.612372435695795	0.612372435695795	0	0	1.4313	26.762	1	-0.04	5.96	1.60565992865636	3.96	39.3125647149229	0	0	0
mobley_9821936	c12c(c(c(c(c1Cl)Cl)Cl)Cl)Oc3c(c(c(c(c3Cl)Cl)Cl)Cl)O2	1,2,3,4,6,7,8,9-octachlorodibenzo-p-dioxin	-4.53	1	-1.15	0.04	0.446	-0.752	0.247	0.326	0.86	0.382	0.394	-0.904	0.3	0.413	-0.847	0.277	Clc1c(Cl)c(Cl)c2c(c1Cl)Oc1c(Cl)c(Cl)c(Cl)c(Cl)c1O2	459.754	8.8118	459.754	116	0	0.191492912459141	-0.446093195725509	0.446093195725509	0.191492912459141	9.84021236500154	15.8876439331492	5.32835447296464	8.35207025703845	4.03247861819657	7.05619440227039	2.77434792452732	6.30909823077412	1.75155383841006	3.54182140574336	8.8118	93.112	0	0.36	17.191735785872	6.01727137996762	2.40240659130874	164.135886446099	0	1	1
mobley_9838013	CCC(C)(C)O	2-methylbutan-2-ol	-4.43	0.6	-2.93	0.03	0.57	-2.91	0.178	0.483	-3.651	0.202	0.362	-5.597	0.239	0.495	-2.995	0.18	CCC(C)(C)O	88.15	1.1673	76.054	38	0	0.058869861490534	-0.390482851832272	0.390482851832272	0.058869861490534	4.65432037668651	4.65432037668651	2.2842669695298	2.2842669695298	2.1659876502882	2.1659876502882	0.865220664194966	0.865220664194966	0	0	1.1673	26.5888	1	-0.04	5.96	1.60565992865636	3.96	38.993253237612	0	0	0
mobley_9883303	CCC[C@H](C)CC	3-methylhexane	2.71	0.6	2.81	0.03	0.556	3.45	0.17	0.502	3.63	0.238	0.377	6.79	0.307	0.604	3.55	0.199	CCC[C@H](C)CC	100.205	2.8326	84.077	44	0	-0.044552450743141	-0.065372426431413	0.065372426431413	0.044552450743141	5.69867061274927	5.69867061274927	3.30806041249045	3.30806041249045	2.30209514058121	2.30209514058121	1.47839783948023	1.47839783948023	0.696923425058676	0.696923425058676	2.8326	34.363	1	0	7	4.16666666666667	3.84	46.9289037142092	0	0	0
mobley_9897248	CC(=CCC/C(=C\CO)/C)C	(2Z)-3,7-dimethylocta-2,6-dien-1-ol	-4.78	0.25	-2.6	0.04	0.443	-1.61	0.236	0.417	-0.737	0.338	0.288	-0.864	0.344	0.467	-1.801	0.244	CC(C)=CCC/C(C)=C\CO	154.253	2.6714	136.109	64	0	0.061443510547741	-0.392297369917216	0.392297369917216	0.061443510547741	7.72323447743885	7.72323447743885	4.06362800672746	4.06362800672746	3.05320055050338	3.05320055050338	1.53100979780295	1.53100979780295	0.846413706844539	0.846413706844539	2.6714	49.5078	0.6	-0.56	10.44	6.16958412237049	7.33555490667326	69.4387577452265	0	0	0
mobley_9913368	C(=C/Cl)\Cl	(E)-1,2-dichloroethylene	-0.78	0.6	1.02	0.02	0.646	1.37	0.127	0.627	2.07	0.181	0.454	0.7	0.182	0.657	1.33	0.141	Cl/C=C/Cl	96.944	1.9352	94.928	24	0	0.0155633256307	-0.092004175629303	0.092004175629303	0.0155633256307	1.91062948439771	3.42248737643462	0.769769113805318	1.64264067474929	0.251976315339485	0.755928946018455	0.047619047619048	0.428571428571429	0	0	1.9352	20.846	0	0.32	4.32	3.32	2.32	35.0211225638053	0	0	0
mobley_9942801	CCc1ccc(cc1)C	1-ethyl-4-methyl-benzene	-0.95	0.6	-0.57	0.03	0.52	-0.699	0.188	0.406	-0.262	0.313	0.386	-1.601	0.312	0.509	-0.144	0.183	CCc1ccc(C)cc1	120.195	2.55742	108.099	48	0	-0.030743750429055	-0.061294135388263	0.061294135388263	0.030743750429055	6.01650785794505	6.01650785794505	3.38202737682574	3.38202737682574	2.33915195024676	2.33915195024676	1.52885073031913	1.52885073031913	0.823781258100927	0.823781258100927	2.55742	40.557	0.333333333333333	-0.78	6.34165450121655	2.67433726126968	1.56276073093311	56.5262294626868	0	0	0
mobley_994483	CCBr	bromoethane	-0.74	0.6	0.49	0.02	0.627	0.87	0.137	0.653	0.91	0.223	0.627	2.15	0.141	0.623	1.05	0.126	CCBr	108.966	1.4012	103.926	20	0	0.000280511283677	-0.093107680283802	0.093107680283802	0.000280511283677	2.08507125419577	3.67106779331048	0.974368023098971	2.09583693084537	0.267261241912424	1.38873014965883	0	0	0	0	1.4012	19.468	1	0.48	3.48	2.48	2.48	28.9717407478675	0	0	0
mobley_9974966	CC(C)SC(C)C	2-isopropylsulfanylpropane	-1.21	0.6	0.14	0.03	0.463	0.14	0.19	0.402	0.22	0.28	0.457	-3.409	0.259	0.563	1.03	0.184	CC(C)SC(C)C	118.245	2.5364	104.133	44	0	-0.000710603926286	-0.15632232980847	0.15632232980847	0.000710603926286	5.56294882884312	6.37944540977084	2.78080559754954	3.7236146391316	2.23359234344927	4.39137595358931	0.544331053951818	1.63299316185545	0.544331053951818	1.63299316185545	2.5364	37.863	1	0.35	7.35	3.36439215141839	6.35	50.6870716251778	0	0	0
mobley_9979854	C[C@H](C(F)(F)F)O	111-trifluoropropan-2-ol	-4.2	0.2	-3.49	0.03	0.546	-3.272	0.157	0.414	-3.724	0.205	0.363	-3.755	0.252	0.549	-3.428	0.172	C[C@@H](O)C(F)(F)F	114.066	0.9295	109.026	44	0	0.413565442573144	-0.383972895826169	0.413565442573144	0.383972895826169	3.65845728371727	3.65845728371727	1.69117100304544	1.69117100304544	1.21758601885526	1.21758601885526	0.473711846296269	0.473711846296269	0	0	0.9295	17.7358	1	-0.25	6.75	1.69448979591837	2.44565217391304	38.7599752175975	0	0	0
[truncated: 285 more columns]
